# Supplementary material for: Crystal structure of N 1,N 1-diethyl-N 4-[(quinolin-2-yl)methyl­idene]benzene-1,4-di­amine
Source: Acta Crystallogr E Crystallogr Commun. 2015 Jan 1;71(Pt 1):o49–50. doi: 10.1107/S2056989014027108 (PMC4331901; doi:10.1107/S2056989014027108)
Supplement: Supplementary file 1 [file e-71-00o49-sup1.cif]

##############################################################################
#                                                                            #
# This CIF contains the data in a paper accepted for publication in          #
# Acta Crystallographica Section E. It conforms to the requirements of       #
# Notes for Authors for Acta Crystallographica Section E, and has been       #
# peer reviewed under the auspices of the IUCr Commission on Journals.       #
#                                                                            #
# Full details of the Crystallographic Information File format               #
# are given in the paper "The Crystallographic Information File (CIF):       #
# a New Standard Archive File for Crystallography" by S. R. Hall, F. H.      #
# Allen and I. D. Brown [Acta Cryst. (1991), A47, 655-685].                  #
#                                                                            #
# The current version of the core CIF dictionary is obtainable from          #
# ftp://ftp.iucr.org/pub/cif_core.dic.                                       #
#                                                                            #
# Software is freely available for graphical display of the structure(s)     #
# in this CIF. For information consult the CIF software page                 #
# http://www.iucr.org/resources/cif/software.                                #
#                                                                            #
# This file may be used for bona fide research purposes within the           #
# scientific community so long as proper attribution is given to the journal # 
# article from which it was obtained.                                        #
#                                                                            #
##############################################################################
data_global
_audit_creation_method     'SHELXL97 (Sheldrick, 2008)'
_journal_date_recd_electronic     2014-10-28
_journal_date_accepted     2014-12-10
_journal_name_full     'Acta Crystallographica, Section E'
_journal_year     2015
_journal_volume     71
_journal_issue      1
_journal_page_first     o49
_journal_page_last     o50
_journal_paper_category     HO
_journal_paper_doi     10.1107/S2056989014027108
_journal_coeditor_code     HG5416
_publ_contact_author_name     'Dr Saleem Javed'
_publ_contact_author_address
;
Department of Chemistry, I.H.S. Khandari,
Dr B. R. Ambedkar University,
Agra 282 002, India
;
_publ_contact_author_email     ' saleem.7javed@gmail.com '
_publ_contact_author_fax     ?
_publ_contact_author_phone     '+91 8172873370 '
_publ_section_title
;\
Crystal structure of
<i>N</i>^1^,<i>N</i>^1^-diethyl-<i>N</i>^4^-[(quinolin-2-yl)methylidene]\
benzene-1,4-diamine
;
loop_
    _publ_author_name
    _publ_author_address
    'Md. Serajul Haque Faizi'
;
Department of Chemistry,
Indian Institute of Technology Kanpur,
Kanpur, UP 208 016
India
;
    'Nazia Siddiqui'
;
Department of Chemistry,
Indian Institute of Technology Kanpur,
Kanpur, UP 208 016
India
;
    'Saleem Javed'
;
Department of Chemistry, I.H.S. Khandari,
Dr B. R. Ambedkar University,
Agra 282 002, India
;
data_I
_database_code_depnum_ccdc_archive 'CCDC 1038674'
_audit_creation_method     SHELXL-97
_chemical_name_systematic
;\
<i>N</i>^1^,<i>N</i>^1^-Diethyl-<i>N</i>^4^-[(quinolin-2-\
yl)methylidene]benzene-1,4-diamine
;
_chemical_name_common     'DQMBD'
_chemical_formula_moiety     'C20 H21 N3'
_chemical_formula_sum     'C20 H21 N3'
_chemical_formula_iupac     'C20 H21 N3'
_chemical_formula_weight     303.40
_chemical_melting_point     ?
_symmetry_cell_setting     orthorhombic
_symmetry_space_group_name_H-M     'P b c a'
_symmetry_space_group_name_Hall     '-P 2ac 2ab'
loop_
    _symmetry_equiv_pos_as_xyz
    'x, y, z'
    '-x+1/2, -y, z+1/2'
    'x+1/2, -y+1/2, -z'
    '-x, y+1/2, -z+1/2'
    '-x, -y, -z'
    'x-1/2, y, -z-1/2'
    '-x-1/2, y-1/2, z'
    'x, -y-1/2, z-1/2'
_cell_length_a     20.354(5)
_cell_length_b     7.534(5)
_cell_length_c     21.801(5)
_cell_angle_alpha     90.000(5)
_cell_angle_beta     90.000(5)
_cell_angle_gamma     90.000(5)
_cell_volume     3343(2)
_cell_formula_units_Z     8
_cell_measurement_reflns_used     1765
_cell_measurement_theta_min     2.74
_cell_measurement_theta_max     27.53
_cell_measurement_temperature     100(2)
_exptl_crystal_description     needle
_exptl_crystal_colour     yellow
_exptl_crystal_size_max     0.27
_exptl_crystal_size_mid     0.21
_exptl_crystal_size_min     0.16
_exptl_crystal_density_diffrn     1.206
_exptl_crystal_density_meas     ?
_exptl_crystal_density_method     'not measured'
_exptl_crystal_F_000     1296
_exptl_absorpt_coefficient_mu     0.072
_exptl_absorpt_correction_type     multi-scan
_exptl_absorpt_process_details
;
(SADABS; Sheldrick, 2008a)
;
_exptl_absorpt_correction_T_min     0.9808
_exptl_absorpt_correction_T_max     0.9885
_exptl_special_details
;
;
_diffrn_ambient_temperature     100(2)
_diffrn_radiation_type     MoK\a
_diffrn_radiation_wavelength     0.71073
_diffrn_radiation_monochromator     graphite
_diffrn_measurement_device_type     'Bruker SMART APEX CCD'
_diffrn_measurement_method     /w-scans
_diffrn_detector_area_resol_mean     ?
_diffrn_reflns_number     14928
_diffrn_reflns_av_R_equivalents     0.1459
_diffrn_reflns_av_sigmaI/netI     0.0860
_diffrn_reflns_theta_min     1.87
_diffrn_reflns_theta_max     25.00
_diffrn_reflns_theta_full     25.00
_diffrn_measured_fraction_theta_max     1.000
_diffrn_measured_fraction_theta_full     1.000
_diffrn_reflns_limit_h_min     -24
_diffrn_reflns_limit_h_max     23
_diffrn_reflns_limit_k_min     -8
_diffrn_reflns_limit_k_max     8
_diffrn_reflns_limit_l_min     -18
_diffrn_reflns_limit_l_max     25
_diffrn_standards_number     0
_diffrn_standards_interval_count     .
_diffrn_standards_interval_time     .
_diffrn_standards_decay_%     ?
_refine_special_details
;
Refinement of <i>F</i>^2^ against ALL reflections. The weighted <i>R</i>-factor
<i>wR</i> and goodness of fit <i>S</i> are based on <i>F</i>^2^, conventional
<i>R</i>-factors <i>R</i> are based on <i>F</i>, with <i>F</i> set to zero for
negative <i>F</i>^2^. The threshold expression of <i>F</i>^2^ >
\s(<i>F</i>^2^) is used only for calculating <i>R</i>-factors(gt) <i>etc</i>.
and is not relevant to the choice of reflections for refinement.
<i>R</i>-factors based on <i>F</i>^2^ are statistically about twice as large
as those based on <i>F</i>, and <i>R</i>- factors based on ALL data will be
even larger.
;
_reflns_number_total     2937
_reflns_number_gt     1912
_reflns_threshold_expression     I>2\s(I)
_refine_ls_structure_factor_coef     Fsqd
_refine_ls_matrix_type     full
_refine_ls_R_factor_all     0.1322
_refine_ls_R_factor_gt     0.0839
_refine_ls_wR_factor_gt     0.1725
_refine_ls_wR_factor_ref     0.1952
_refine_ls_goodness_of_fit_ref     1.093
_refine_ls_restrained_S_all     1.093
_refine_ls_number_reflns     2937
_refine_ls_number_parameters     212
_refine_ls_number_restraints     0
_refine_ls_hydrogen_treatment     mixed
_refine_ls_weighting_scheme     calc
_refine_ls_weighting_details
         'calc w=1/[\s^2^(Fo^2^)+(0.0662P)^2^+3.0820P] where P=(Fo^2^+2Fc^2^)/3'
_atom_sites_solution_hydrogens     geom
_atom_sites_solution_primary     direct
_atom_sites_solution_secondary     difmap
_refine_ls_shift/su_max     0.000
_refine_ls_shift/su_mean     0.000
_refine_diff_density_max     0.324
_refine_diff_density_min     -0.233
_refine_ls_extinction_method     none
_refine_ls_extinction_coef     ?
loop_
    _atom_type_symbol
    _atom_type_description
    _atom_type_scat_dispersion_real
    _atom_type_scat_dispersion_imag
    _atom_type_scat_source
    C C 0.0033 0.0016 'International Tables Vol C Tables 4.2.6.8 and 6.1.1.4'
    H H 0.0000 0.0000 'International Tables Vol C Tables 4.2.6.8 and 6.1.1.4'
    N N 0.0061 0.0033 'International Tables Vol C Tables 4.2.6.8 and 6.1.1.4'
_computing_data_collection
;
SMART (Bruker, 2003)
;
_computing_cell_refinement
;
SAINT (Bruker, 2003)
;
_computing_data_reduction
;
SAINT (Bruker, 2003)
;
_computing_structure_solution
;
SIR97 (Altomare <i>et al.</i>, 1999)
;
_computing_structure_refinement
;
SHELXL97 (Sheldrick, 2008b)
;
_computing_molecular_graphics
;
DIAMOND (Brandenberg & Putz, 2005)
;
_computing_publication_material
;
DIAMOND (Brandenberg & Putz, 2005)
;
loop_
    _atom_site_type_symbol
    _atom_site_label
    _atom_site_fract_x
    _atom_site_fract_y
    _atom_site_fract_z
    _atom_site_U_iso_or_equiv
    _atom_site_adp_type
    _atom_site_calc_flag
    _atom_site_refinement_flags
    _atom_site_occupancy
    _atom_site_symmetry_multiplicity
    _atom_site_disorder_assembly
    _atom_site_disorder_group
    C C1 0.35623(17) -0.0493(5) 0.07353(16) 0.0221(9) Uani d . 1 1 . .
    C C2 0.38904(17) -0.1200(5) 0.12533(16) 0.0243(9) Uani d . 1 1 . .
    H H2 0.4301 -0.1726 0.1205 0.029 Uiso calc R 1 1 . .
    C C3 0.36114(17) -0.1119(5) 0.18233(16) 0.0241(9) Uani d . 1 1 . .
    H H3 0.3830 -0.1600 0.2159 0.029 Uiso calc R 1 1 . .
    C C4 0.29920(19) -0.0306(5) 0.19034(17) 0.0292(10) Uani d . 1 1 . .
    H H4 0.2806 -0.0249 0.2292 0.035 Uiso calc R 1 1 . .
    C C5 0.26640(18) 0.0397(5) 0.14123(16) 0.0246(9) Uani d . 1 1 . .
    H H5 0.2257 0.0930 0.1472 0.029 Uiso calc R 1 1 . .
    C C6 0.29346(17) 0.0326(4) 0.08169(16) 0.0195(8) Uani d . 1 1 . .
    C C7 0.26231(17) 0.0998(5) 0.02881(16) 0.0233(9) Uani d . 1 1 . .
    H H7 0.2216 0.1552 0.0322 0.028 Uiso calc R 1 1 . .
    C C8 0.29143(17) 0.0843(5) -0.02734(16) 0.0237(9) Uani d . 1 1 . .
    H H8 0.2705 0.1256 -0.0625 0.028 Uiso calc R 1 1 . .
    C C9 0.35419(17) 0.0040(5) -0.03101(16) 0.0204(8) Uani d . 1 1 . .
    C C10 0.38967(19) -0.0092(5) -0.08980(17) 0.0232(9) Uani d . 1 1 . .
    C C11 0.39650(17) 0.0327(5) -0.19610(15) 0.0208(8) Uani d . 1 1 . .
    C C12 0.45481(18) -0.0590(5) -0.20748(16) 0.0229(8) Uani d . 1 1 . .
    H H12 0.4741 -0.1235 -0.1759 0.027 Uiso calc R 1 1 . .
    C C13 0.48440(17) -0.0565(5) -0.26392(15) 0.0225(9) Uani d . 1 1 . .
    H H13 0.5233 -0.1190 -0.2696 0.027 Uiso calc R 1 1 . .
    C C14 0.45734(17) 0.0384(5) -0.31347(15) 0.0197(8) Uani d . 1 1 . .
    C C15 0.39852(16) 0.1316(5) -0.30210(16) 0.0208(8) Uani d . 1 1 . .
    H H15 0.3792 0.1971 -0.3335 0.025 Uiso calc R 1 1 . .
    C C16 0.36925(17) 0.1269(5) -0.24513(15) 0.0199(8) Uani d . 1 1 . .
    H H16 0.3301 0.1883 -0.2391 0.024 Uiso calc R 1 1 . .
    C C17 0.46058(17) 0.1451(5) -0.42064(15) 0.0226(9) Uani d . 1 1 . .
    H H17A 0.4951 0.1662 -0.4505 0.027 Uiso calc R 1 1 . .
    H H17B 0.4464 0.2595 -0.4051 0.027 Uiso calc R 1 1 . .
    C C18 0.40284(17) 0.0555(5) -0.45265(16) 0.0255(9) Uani d . 1 1 . .
    H H18A 0.3874 0.1299 -0.4854 0.038 Uiso calc R 1 1 . .
    H H18B 0.3680 0.0367 -0.4237 0.038 Uiso calc R 1 1 . .
    H H18C 0.4167 -0.0567 -0.4691 0.038 Uiso calc R 1 1 . .
    C C19 0.54187(16) -0.0777(5) -0.38531(15) 0.0213(8) Uani d . 1 1 . .
    H H19A 0.5381 -0.1130 -0.4280 0.026 Uiso calc R 1 1 . .
    H H19B 0.5382 -0.1839 -0.3604 0.026 Uiso calc R 1 1 . .
    C C20 0.60919(18) 0.0044(6) -0.37512(18) 0.0308(10) Uani d . 1 1 . .
    H H20A 0.6426 -0.0802 -0.3856 0.046 Uiso calc R 1 1 . .
    H H20B 0.6137 0.0375 -0.3328 0.046 Uiso calc R 1 1 . .
    H H20C 0.6137 0.1078 -0.4005 0.046 Uiso calc R 1 1 . .
    N N1 0.38663(14) -0.0612(4) 0.01724(13) 0.0227(8) Uani d . 1 1 . .
    N N2 0.36253(14) 0.0420(4) -0.13964(13) 0.0227(7) Uani d . 1 1 . .
    N N3 0.48728(14) 0.0418(4) -0.37025(12) 0.0201(7) Uani d . 1 1 . .
    H H10 0.4353(17) -0.053(4) -0.0845(14) 0.015(9) Uiso d . 1 1 . .
loop_
    _atom_site_aniso_label
    _atom_site_aniso_U_11
    _atom_site_aniso_U_22
    _atom_site_aniso_U_33
    _atom_site_aniso_U_12
    _atom_site_aniso_U_13
    _atom_site_aniso_U_23
    C1 0.021(2) 0.020(2) 0.025(2) -0.0063(16) 0.0031(16) -0.0065(16)
    C2 0.019(2) 0.024(2) 0.030(2) -0.0016(16) 0.0000(16) -0.0058(17)
    C3 0.025(2) 0.028(2) 0.0193(19) -0.0033(17) -0.0025(16) -0.0011(16)
    C4 0.030(2) 0.033(2) 0.025(2) -0.0110(18) 0.0055(17) -0.0053(18)
    C5 0.020(2) 0.027(2) 0.027(2) -0.0042(16) 0.0055(16) -0.0068(17)
    C6 0.0166(19) 0.0157(19) 0.0261(19) -0.0065(15) 0.0018(15) -0.0037(15)
    C7 0.016(2) 0.021(2) 0.033(2) 0.0013(15) 0.0014(16) -0.0035(17)
    C8 0.023(2) 0.023(2) 0.025(2) -0.0025(16) -0.0044(16) -0.0014(16)
    C9 0.022(2) 0.015(2) 0.0239(19) -0.0012(15) -0.0022(15) -0.0019(15)
    C10 0.022(2) 0.022(2) 0.026(2) 0.0014(16) 0.0010(16) 0.0003(16)
    C11 0.023(2) 0.023(2) 0.0170(18) -0.0011(16) 0.0016(15) -0.0021(15)
    C12 0.026(2) 0.021(2) 0.0212(19) 0.0028(16) -0.0063(16) 0.0007(16)
    C13 0.019(2) 0.025(2) 0.023(2) 0.0060(16) -0.0012(15) -0.0025(16)
    C14 0.020(2) 0.020(2) 0.0191(18) -0.0048(15) -0.0011(15) -0.0034(15)
    C15 0.0205(19) 0.022(2) 0.0196(19) 0.0039(16) -0.0061(15) 0.0010(16)
    C16 0.0134(18) 0.024(2) 0.0224(19) -0.0006(15) -0.0029(15) -0.0050(16)
    C17 0.022(2) 0.025(2) 0.0207(19) -0.0001(16) -0.0018(15) 0.0002(16)
    C18 0.025(2) 0.031(2) 0.0203(19) 0.0025(17) 0.0002(16) 0.0029(16)
    C19 0.019(2) 0.027(2) 0.0175(19) 0.0035(15) 0.0036(15) -0.0015(16)
    C20 0.026(2) 0.034(2) 0.032(2) 0.0057(18) 0.0025(17) 0.0039(19)
    N1 0.0247(18) 0.0214(19) 0.0221(17) -0.0012(13) 0.0046(13) -0.0022(13)
    N2 0.0211(17) 0.0194(17) 0.0277(18) -0.0012(13) -0.0012(13) -0.0017(14)
    N3 0.0177(17) 0.0266(18) 0.0161(15) 0.0078(13) -0.0002(12) 0.0001(13)
_geom_special_details
;
All e.s.d.'s (except the e.s.d. in the dihedral angle between two l.s. planes)
are estimated using the full covariance matrix. The cell e.s.d.'s are taken
into account individually in the estimation of e.s.d.'s in distances, angles
and torsion angles; correlations between e.s.d.'s in cell parameters are only
used when they are defined by crystal symmetry. An approximate (isotropic)
treatment of cell e.s.d.'s is used for estimating e.s.d.'s involving l.s.
planes.
;
loop_
    _geom_bond_atom_site_label_1
    _geom_bond_atom_site_label_2
    _geom_bond_site_symmetry_2
    _geom_bond_distance
    _geom_bond_publ_flag
    C1 N1 . 1.377(4) ?
    C1 C2 . 1.416(5) ?
    C1 C6 . 1.430(5) ?
    C2 C3 . 1.368(5) ?
    C2 H2 . 0.9300 ?
    C3 C4 . 1.412(5) ?
    C3 H3 . 0.9300 ?
    C4 C5 . 1.368(5) ?
    C4 H4 . 0.9300 ?
    C5 C6 . 1.411(5) ?
    C5 H5 . 0.9300 ?
    C6 C7 . 1.410(5) ?
    C7 C8 . 1.365(5) ?
    C7 H7 . 0.9300 ?
    C8 C9 . 1.416(5) ?
    C8 H8 . 0.9300 ?
    C9 N1 . 1.336(4) ?
    C9 C10 . 1.474(5) ?
    C10 N2 . 1.278(5) ?
    C10 H10 . 0.99(3) ?
    C11 C12 . 1.396(5) ?
    C11 C16 . 1.398(5) ?
    C11 N2 . 1.413(4) ?
    C12 C13 . 1.370(5) ?
    C12 H12 . 0.9300 ?
    C13 C14 . 1.408(5) ?
    C13 H13 . 0.9300 ?
    C14 N3 . 1.380(4) ?
    C14 C15 . 1.410(5) ?
    C15 C16 . 1.378(5) ?
    C15 H15 . 0.9300 ?
    C16 H16 . 0.9300 ?
    C17 N3 . 1.452(4) ?
    C17 C18 . 1.525(5) ?
    C17 H17A . 0.9700 ?
    C17 H17B . 0.9700 ?
    C18 H18A . 0.9600 ?
    C18 H18B . 0.9600 ?
    C18 H18C . 0.9600 ?
    C19 N3 . 1.467(4) ?
    C19 C20 . 1.519(5) ?
    C19 H19A . 0.9700 ?
    C19 H19B . 0.9700 ?
    C20 H20A . 0.9600 ?
    C20 H20B . 0.9600 ?
    C20 H20C . 0.9600 ?
loop_
    _geom_angle_atom_site_label_1
    _geom_angle_atom_site_label_2
    _geom_angle_atom_site_label_3
    _geom_angle_site_symmetry_1
    _geom_angle_site_symmetry_3
    _geom_angle
    _geom_angle_publ_flag
    N1 C1 C2 . . 118.3(3) ?
    N1 C1 C6 . . 122.7(3) ?
    C2 C1 C6 . . 119.0(3) ?
    C3 C2 C1 . . 120.8(3) ?
    C3 C2 H2 . . 119.6 ?
    C1 C2 H2 . . 119.6 ?
    C2 C3 C4 . . 120.2(3) ?
    C2 C3 H3 . . 119.9 ?
    C4 C3 H3 . . 119.9 ?
    C5 C4 C3 . . 120.4(3) ?
    C5 C4 H4 . . 119.8 ?
    C3 C4 H4 . . 119.8 ?
    C4 C5 C6 . . 121.0(4) ?
    C4 C5 H5 . . 119.5 ?
    C6 C5 H5 . . 119.5 ?
    C7 C6 C5 . . 124.3(3) ?
    C7 C6 C1 . . 117.1(3) ?
    C5 C6 C1 . . 118.7(3) ?
    C8 C7 C6 . . 120.5(3) ?
    C8 C7 H7 . . 119.8 ?
    C6 C7 H7 . . 119.8 ?
    C7 C8 C9 . . 118.6(3) ?
    C7 C8 H8 . . 120.7 ?
    C9 C8 H8 . . 120.7 ?
    N1 C9 C8 . . 124.0(3) ?
    N1 C9 C10 . . 114.7(3) ?
    C8 C9 C10 . . 121.3(3) ?
    N2 C10 C9 . . 120.5(3) ?
    N2 C10 H10 . . 127.2(18) ?
    C9 C10 H10 . . 112.2(18) ?
    C12 C11 C16 . . 116.9(3) ?
    C12 C11 N2 . . 126.5(3) ?
    C16 C11 N2 . . 116.5(3) ?
    C13 C12 C11 . . 121.8(3) ?
    C13 C12 H12 . . 119.1 ?
    C11 C12 H12 . . 119.1 ?
    C12 C13 C14 . . 121.6(3) ?
    C12 C13 H13 . . 119.2 ?
    C14 C13 H13 . . 119.2 ?
    N3 C14 C13 . . 121.7(3) ?
    N3 C14 C15 . . 121.6(3) ?
    C13 C14 C15 . . 116.8(3) ?
    C16 C15 C14 . . 120.8(3) ?
    C16 C15 H15 . . 119.6 ?
    C14 C15 H15 . . 119.6 ?
    C15 C16 C11 . . 122.1(3) ?
    C15 C16 H16 . . 119.0 ?
    C11 C16 H16 . . 119.0 ?
    N3 C17 C18 . . 113.4(3) ?
    N3 C17 H17A . . 108.9 ?
    C18 C17 H17A . . 108.9 ?
    N3 C17 H17B . . 108.9 ?
    C18 C17 H17B . . 108.9 ?
    H17A C17 H17B . . 107.7 ?
    C17 C18 H18A . . 109.5 ?
    C17 C18 H18B . . 109.5 ?
    H18A C18 H18B . . 109.5 ?
    C17 C18 H18C . . 109.5 ?
    H18A C18 H18C . . 109.5 ?
    H18B C18 H18C . . 109.5 ?
    N3 C19 C20 . . 113.6(3) ?
    N3 C19 H19A . . 108.8 ?
    C20 C19 H19A . . 108.8 ?
    N3 C19 H19B . . 108.8 ?
    C20 C19 H19B . . 108.8 ?
    H19A C19 H19B . . 107.7 ?
    C19 C20 H20A . . 109.5 ?
    C19 C20 H20B . . 109.5 ?
    H20A C20 H20B . . 109.5 ?
    C19 C20 H20C . . 109.5 ?
    H20A C20 H20C . . 109.5 ?
    H20B C20 H20C . . 109.5 ?
    C9 N1 C1 . . 117.1(3) ?
    C10 N2 C11 . . 120.9(3) ?
    C14 N3 C17 . . 121.6(3) ?
    C14 N3 C19 . . 121.6(3) ?
    C17 N3 C19 . . 116.3(3) ?
loop_
    _geom_torsion_atom_site_label_1
    _geom_torsion_atom_site_label_2
    _geom_torsion_atom_site_label_3
    _geom_torsion_atom_site_label_4
    _geom_torsion_site_symmetry_1
    _geom_torsion_site_symmetry_2
    _geom_torsion_site_symmetry_3
    _geom_torsion_site_symmetry_4
    _geom_torsion
    _geom_torsion_publ_flag
    N1 C1 C2 C3 . . . . -180.0(3) ?
    C6 C1 C2 C3 . . . . 0.5(5) ?
    C1 C2 C3 C4 . . . . -0.7(6) ?
    C2 C3 C4 C5 . . . . 0.4(6) ?
    C3 C4 C5 C6 . . . . 0.1(6) ?
    C4 C5 C6 C7 . . . . 179.1(3) ?
    C4 C5 C6 C1 . . . . -0.2(5) ?
    N1 C1 C6 C7 . . . . 1.1(5) ?
    C2 C1 C6 C7 . . . . -179.5(3) ?
    N1 C1 C6 C5 . . . . -179.5(3) ?
    C2 C1 C6 C5 . . . . -0.1(5) ?
    C5 C6 C7 C8 . . . . -178.7(3) ?
    C1 C6 C7 C8 . . . . 0.6(5) ?
    C6 C7 C8 C9 . . . . -1.8(5) ?
    C7 C8 C9 N1 . . . . 1.3(5) ?
    C7 C8 C9 C10 . . . . -177.1(3) ?
    N1 C9 C10 N2 . . . . 177.1(3) ?
    C8 C9 C10 N2 . . . . -4.5(5) ?
    C16 C11 C12 C13 . . . . 0.4(5) ?
    N2 C11 C12 C13 . . . . -178.8(3) ?
    C11 C12 C13 C14 . . . . -0.2(6) ?
    C12 C13 C14 N3 . . . . 179.6(3) ?
    C12 C13 C14 C15 . . . . 0.4(5) ?
    N3 C14 C15 C16 . . . . -180.0(3) ?
    C13 C14 C15 C16 . . . . -0.7(5) ?
    C14 C15 C16 C11 . . . . 0.9(5) ?
    C12 C11 C16 C15 . . . . -0.7(5) ?
    N2 C11 C16 C15 . . . . 178.5(3) ?
    C8 C9 N1 C1 . . . . 0.4(5) ?
    C10 C9 N1 C1 . . . . 178.8(3) ?
    C2 C1 N1 C9 . . . . 179.0(3) ?
    C6 C1 N1 C9 . . . . -1.6(5) ?
    C9 C10 N2 C11 . . . . 178.9(3) ?
    C12 C11 N2 C10 . . . . 13.1(6) ?
    C16 C11 N2 C10 . . . . -166.1(3) ?
    C13 C14 N3 C17 . . . . -177.7(3) ?
    C15 C14 N3 C17 . . . . 1.5(5) ?
    C13 C14 N3 C19 . . . . 11.2(5) ?
    C15 C14 N3 C19 . . . . -169.6(3) ?
    C18 C17 N3 C14 . . . . -79.2(4) ?
    C18 C17 N3 C19 . . . . 92.3(4) ?
    C20 C19 N3 C14 . . . . -94.8(4) ?
    C20 C19 N3 C17 . . . . 93.7(4) ?
loop_
    _geom_hbond_atom_site_label_D
    _geom_hbond_atom_site_label_H
    _geom_hbond_atom_site_label_A
    _geom_hbond_site_symmetry_A
    _geom_hbond_distance_DH
    _geom_hbond_distance_HA
    _geom_hbond_distance_DA
    _geom_hbond_angle_DHA
    C5 H5 Cg2 7_665 0.93 2.99 3.705(5) 135
    C7 H7 Cg1 7_665 0.93 2.90 3.612(5) 135
    C13 H13 Cg3 4_644 0.93 2.84 3.588(5) 138
    C15 H15 Cg2 8_565 0.93 2.89 3.686(5) 145
    C18 H18A Cg1 8_565 0.96 2.95 3.625(5) 128
_iucr_refine_instructions_details
;
TITL ortho in P b c a
CELL  0.71073  20.3540   7.5340  21.8010   90.000   90.000   90.000
ZERR     8.00   0.0050   0.0050   0.0050    0.005    0.005    0.005
LATT   1
SYMM  1/2 - X, - Y, 1/2 + Z
SYMM  1/2 + X, 1/2 - Y, - Z
SYMM  - X, 1/2 + Y, 1/2 - Z
SFAC  C    H    N
UNIT  160  168  24
MERG   2
OMIT    -3.00  50.00
SIZE     0.16   0.21   0.27
ACTA
BOND
BOND   $H
CONF
WGHT     0.06620     3.08200
L.S.  10
TEMP    20.00
FVAR     0.18702
C1    1    0.356232   -0.049279    0.073527    11.00000    0.02146    0.01950 =
        0.02530   -0.00649    0.00314   -0.00628
C2    1    0.389040   -0.120007    0.125335    11.00000    0.01905    0.02409 =
        0.02967   -0.00579   -0.00001   -0.00156
AFIX   43
H2    2    0.430053   -0.172617    0.120541    11.00000   -1.20000
AFIX    0
C3    1    0.361136   -0.111871    0.182327    11.00000    0.02536    0.02753 =
        0.01931   -0.00109   -0.00251   -0.00330
AFIX   43
H3    2    0.383003   -0.159952    0.215896    11.00000   -1.20000
AFIX    0
C4    1    0.299196   -0.030639    0.190336    11.00000    0.02969    0.03288 =
        0.02517   -0.00533    0.00555   -0.01099
AFIX   43
H4    2    0.280573   -0.024925    0.229240    11.00000   -1.20000
AFIX    0
C5    1    0.266397    0.039722    0.141233    11.00000    0.02027    0.02690 =
        0.02656   -0.00680    0.00547   -0.00415
AFIX   43
H5    2    0.225678    0.093007    0.147188    11.00000   -1.20000
AFIX    0
C6    1    0.293464    0.032595    0.081687    11.00000    0.01659    0.01570 =
        0.02610   -0.00374    0.00176   -0.00645
C7    1    0.262308    0.099831    0.028809    11.00000    0.01617    0.02074 =
        0.03289   -0.00355    0.00136    0.00129
AFIX   43
H7    2    0.221625    0.155156    0.032205    11.00000   -1.20000
AFIX    0
C8    1    0.291434    0.084301   -0.027344    11.00000    0.02331    0.02319 =
        0.02470   -0.00138   -0.00441   -0.00250
AFIX   43
H8    2    0.270481    0.125627   -0.062460    11.00000   -1.20000
AFIX    0
C9    1    0.354193    0.003985   -0.031014    11.00000    0.02221    0.01510 =
        0.02387   -0.00192   -0.00221   -0.00121
C10   1    0.389666   -0.009174   -0.089797    11.00000    0.02172    0.02201 =
        0.02587    0.00029    0.00098    0.00141
C11   1    0.396499    0.032722   -0.196095    11.00000    0.02267    0.02272 =
        0.01695   -0.00214    0.00160   -0.00109
C12   1    0.454809   -0.058985   -0.207481    11.00000    0.02631    0.02122 =
        0.02122    0.00065   -0.00630    0.00281
AFIX   43
H12   2    0.474104   -0.123544   -0.175898    11.00000   -1.20000
AFIX    0
C13   1    0.484400   -0.056500   -0.263916    11.00000    0.01917    0.02509 =
        0.02322   -0.00248   -0.00120    0.00596
AFIX   43
H13   2    0.523318   -0.119026   -0.269627    11.00000   -1.20000
AFIX    0
C14   1    0.457339    0.038376   -0.313469    11.00000    0.02004    0.01994 =
        0.01913   -0.00341   -0.00112   -0.00484
C15   1    0.398524    0.131604   -0.302103    11.00000    0.02050    0.02215 =
        0.01961    0.00100   -0.00613    0.00389
AFIX   43
H15   2    0.379237    0.197105   -0.333458    11.00000   -1.20000
AFIX    0
C16   1    0.369249    0.126915   -0.245131    11.00000    0.01337    0.02405 =
        0.02239   -0.00496   -0.00287   -0.00057
AFIX   43
H16   2    0.330142    0.188334   -0.239117    11.00000   -1.20000
AFIX    0
C17   1    0.460577    0.145145   -0.420640    11.00000    0.02236    0.02462 =
        0.02071    0.00017   -0.00184   -0.00007
AFIX   23
H17A  2    0.495078    0.166211   -0.450458    11.00000   -1.20000
H17B  2    0.446369    0.259526   -0.405107    11.00000   -1.20000
AFIX    0
C18   1    0.402843    0.055454   -0.452651    11.00000    0.02520    0.03101 =
        0.02026    0.00292    0.00020    0.00249
AFIX   33
H18A  2    0.387414    0.129871   -0.485365    11.00000   -1.50000
H18B  2    0.368012    0.036673   -0.423677    11.00000   -1.50000
H18C  2    0.416749   -0.056656   -0.469066    11.00000   -1.50000
AFIX    0
C19   1    0.541874   -0.077651   -0.385313    11.00000    0.01918    0.02707 =
        0.01751   -0.00149    0.00362    0.00355
AFIX   23
H19A  2    0.538110   -0.112965   -0.427955    11.00000   -1.20000
H19B  2    0.538224   -0.183890   -0.360411    11.00000   -1.20000
AFIX    0
C20   1    0.609185    0.004413   -0.375121    11.00000    0.02635    0.03388 =
        0.03208    0.00391    0.00251    0.00570
AFIX   33
H20A  2    0.642589   -0.080248   -0.385631    11.00000   -1.50000
H20B  2    0.613746    0.037491   -0.332809    11.00000   -1.50000
H20C  2    0.613749    0.107847   -0.400482    11.00000   -1.50000
AFIX    0
N1    3    0.386633   -0.061199    0.017245    11.00000    0.02466    0.02142 =
        0.02211   -0.00224    0.00458   -0.00122
N2    3    0.362532    0.041960   -0.139639    11.00000    0.02114    0.01937 =
        0.02765   -0.00169   -0.00116   -0.00117
N3    3    0.487284    0.041831   -0.370249    11.00000    0.01774    0.02657 =
        0.01607    0.00013   -0.00020    0.00781
H10   2    0.435252   -0.053263   -0.084464    11.00000    0.01455
HKLF 4
END
;
