# Supplementary material for: Crystal structure of N 1,N 1-diethyl-N 4-[(quinolin-2-yl)methyl­idene]benzene-1,4-di­amine
Source: Acta Crystallogr E Crystallogr Commun. 2015 Jan 1;71(Pt 1):o49–50. doi: 10.1107/S2056989014027108 (PMC4331901; doi:10.1107/S2056989014027108)
Supplement: Supplementary file 2 [file e-71-00o49-Isup2.hkl]

#
# h,k,l, Fc-squared, Fo-squared, sigma(Fo-squared) and status flag
#
data_I
_shelx_title ' ortho in P b c a'
_shelx_refln_list_code          4
_shelx_F_calc_maximum      530.92
_exptl_crystal_F_000      1296.00
_reflns_d_resolution_high  0.8409
 
loop_
 _symmetry_equiv_pos_as_xyz
 'x, y, z'
 '-x+1/2, -y, z+1/2'
 'x+1/2, -y+1/2, -z'
 '-x, y+1/2, -z+1/2'
 '-x, -y, -z'
 'x-1/2, y, -z-1/2'
 '-x-1/2, y-1/2, z'
 'x, -y-1/2, z-1/2'
 
_cell_length_a    20.3540
_cell_length_b     7.5340
_cell_length_c    21.8010
_cell_angle_alpha  90.000
_cell_angle_beta   90.000
_cell_angle_gamma  90.000
 
_shelx_F_squared_multiplier     1.000
 
loop_
 _refln_index_h
 _refln_index_k
 _refln_index_l
 _refln_F_squared_calc
 _refln_F_squared_meas
 _refln_F_squared_sigma
 _refln_observed_status
   2   0   0    11507.03    11192.81    186.98 o
   4   0   0    28399.10    29589.22    318.44 o
   6   0   0     3677.92     3139.09     70.91 o
   8   0   0    47578.62    48736.33    807.98 o
  10   0   0     1276.04     1280.97     90.49 o
  12   0   0    25338.43    28350.69    779.10 o
  14   0   0     1822.16     1950.75    171.83 o
  16   0   0      985.43      982.10    196.13 o
  18   0   0       43.03      -52.89    112.93 o
  20   0   0     4270.28     3928.96    283.62 o
  22   0   0      104.44      -14.58    113.51 o
  24   0   0      276.30        1.72    129.52 o
   2   1   0     2741.03     2518.85    118.08 o
   4   1   0      725.80      603.12     75.44 o
   6   1   0     4921.89     4713.15    247.31 o
   8   1   0        2.38       -0.13     23.64 o
  10   1   0      867.51      830.04     55.50 o
  12   1   0        9.44      -24.87     19.10 o
  14   1   0       93.55      116.68     36.99 o
  16   1   0      230.67      283.70     51.16 o
  18   1   0      239.28      218.87    179.26 o
  20   1   0      565.42      498.86    191.13 o
  22   1   0       18.22     -120.24     80.16 o
  24   1   0       57.12     -132.46    113.65 o
   0   2   0   281871.91   285908.00   5876.28 o
   2   2   0      171.51      172.82     35.74 o
   4   2   0     5375.27     1895.00    115.51 o
   6   2   0       98.96      109.82     26.76 o
   8   2   0    10772.06    10265.73    572.45 o
  10   2   0     1645.89     1655.75     73.10 o
  12   2   0     5053.48     5346.99    172.27 o
  14   2   0       28.91       67.97     33.34 o
  16   2   0      453.98      348.47     69.67 o
  18   2   0       17.07       37.52     34.92 o
  20   2   0     2434.89     1843.02    142.00 o
  22   2   0       28.57      -75.76     63.04 o
   2   3   0      331.64      327.18     60.42 o
   4   3   0        5.82       -4.93     16.80 o
   6   3   0     4898.93     3928.19    874.69 o
   8   3   0     1045.29      873.25     51.28 o
  10   3   0      839.26      774.40    116.22 o
  12   3   0      208.23      248.10     67.74 o
  14   3   0      604.74      677.48    101.99 o
  16   3   0      123.33      153.18     40.98 o
  18   3   0      371.59      381.56     92.23 o
  20   3   0      837.58      468.13    287.05 o
  22   3   0        1.75       67.32     62.37 o
   0   4   0      353.38      251.60    113.51 o
   2   4   0       60.79       60.70     29.23 o
   4   4   0      156.94      157.93     41.38 o
   6   4   0      455.56      430.86     69.19 o
   8   4   0       56.10       37.01     25.29 o
  10   4   0      692.78      674.06    147.96 o
  12   4   0       38.53       36.61     28.37 o
  14   4   0      256.84      305.23     81.97 o
  16   4   0       68.97       99.00     38.53 o
  18   4   0       42.04      254.74     84.15 o
  20   4   0      432.46      327.03    113.97 o
   2   5   0        0.70       38.57     32.62 o
   4   5   0      182.55      170.52     47.17 o
   6   5   0      219.28      171.79    121.37 o
   8   5   0      586.66      668.90     81.91 o
  10   5   0       32.03        1.09     25.93 o
  12   5   0      164.65      197.53     60.58 o
  14   5   0      277.59      356.99     57.15 o
  16   5   0        9.13       42.39     29.77 o
  18   5   0       60.42       72.14     92.35 o
  20   5   0        3.85       80.91    123.23 o
   0   6   0       91.18      185.80     75.48 o
   2   6   0        0.69       24.72     52.59 o
   4   6   0     1018.03      842.00    135.81 o
   6   6   0       23.05       36.63     31.14 o
   8   6   0        9.11       18.66     32.52 o
  10   6   0      245.25      247.99     51.67 o
  12   6   0        2.81       66.04     52.56 o
  14   6   0       13.98       31.68     75.19 o
  16   6   0       51.61       61.55     70.76 o
   2   7   0      223.05      126.86     66.73 o
   4   7   0       46.48      -28.76     36.47 o
   6   7   0       46.15      -20.96     70.19 o
   8   7   0        4.82      -24.98     76.72 o
  10   7   0       80.29       20.70     54.61 o
  12   7   0        5.34       12.09     33.69 o
  14   7   0       44.31       48.31     36.31 o
   0   8   0       28.30       67.07     40.18 o
   2   8   0      272.25      217.74     62.26 o
   4   8   0     1364.63     1371.51    182.12 o
   6   8   0       94.97      122.08     62.04 o
   8   8   0      316.35      321.97    120.97 o
  10   8   0       42.68      -37.01     36.62 o
   1   1   1      434.84      495.46     49.44 o
   2   1   1     4736.32     4743.85     94.29 o
   3   1   1    73008.71    71370.70   2421.27 o
   4   1   1    22445.09    23488.86    419.62 o
   5   1   1        3.99       -6.64      9.45 o
   6   1   1      159.63      161.56     17.89 o
   7   1   1       18.75        2.20     13.03 o
   8   1   1     5503.45     5529.46     99.42 o
   9   1   1     4101.26     4046.79     81.60 o
  10   1   1      828.58      808.00     38.48 o
  11   1   1     5397.74     5300.63    154.67 o
  12   1   1     1575.25     1576.47     46.76 o
  13   1   1      453.24      465.69     34.38 o
  14   1   1      299.02      287.06     33.23 o
  15   1   1     1524.06     1448.95     55.17 o
  16   1   1        1.95       -0.42     18.32 o
  17   1   1       18.08       18.82     30.19 o
  18   1   1        0.09        6.41     27.23 o
  19   1   1        1.19      -20.06     30.08 o
  20   1   1       12.92      -82.37     54.91 o
  21   1   1        2.53      -10.99     58.07 o
  22   1   1       43.96      -68.83     57.77 o
  23   1   1     1086.25      862.50    229.34 o
  24   1   1     1309.98      942.90    107.75 o
   0   2   1    21907.83    14405.00   8661.89 o
   1   2   1        2.27       -1.39     11.07 o
   2   2   1       98.88      109.96     18.72 o
   3   2   1    44255.33    43643.47    927.31 o
   4   2   1    33484.54    34771.76    792.63 o
   5   2   1      323.20      407.55     33.86 o
   6   2   1       10.02        4.73     13.07 o
   7   2   1      501.55      586.05     53.92 o
   8   2   1     5044.10     4641.69    274.22 o
   9   2   1     1139.14     1255.62     43.89 o
  10   2   1     1002.59      933.26     41.28 o
  11   2   1     1645.88     1271.67     47.64 o
  12   2   1      812.82      754.10     40.04 o
  13   2   1      342.15      383.05     45.97 o
  14   2   1       30.00       16.63     16.81 o
  15   2   1      831.77      744.73     74.97 o
  16   2   1       93.73      100.54     26.06 o
  17   2   1      611.53      564.24     62.35 o
  18   2   1       54.31       41.63     24.80 o
  19   2   1      136.84      362.21    154.30 o
  20   2   1      140.85      100.92     34.29 o
  21   2   1        0.74       11.05     47.74 o
  22   2   1       86.64       58.34     31.49 o
  23   2   1       47.49       10.82     50.05 o
   1   3   1     2188.12     1673.34    245.26 o
   2   3   1      194.10      253.78     27.25 o
   3   3   1     4899.67     5001.03     83.64 o
   4   3   1     4139.47     4088.14     76.37 o
   5   3   1       65.76       20.12     18.11 o
   6   3   1      349.21      381.78     32.47 o
   7   3   1       99.12      110.59     21.55 o
   8   3   1     2631.18     2676.34     74.93 o
   9   3   1        0.09       10.17     12.39 o
  10   3   1      106.99      120.39     23.37 o
  11   3   1     1758.50     1684.90     87.93 o
  12   3   1      109.41      147.53     27.28 o
  13   3   1       41.68      127.75     38.99 o
  14   3   1       99.13      108.36     24.39 o
  15   3   1      123.94      171.33     31.10 o
  16   3   1        0.44       84.14     29.64 o
  17   3   1      558.44      434.54     41.88 o
  18   3   1       22.27      330.82    178.03 o
  19   3   1       58.18       96.66     23.79 o
  20   3   1       35.99       33.15     38.88 o
  21   3   1       99.06      118.19     25.51 o
  22   3   1      101.42       80.55     28.95 o
   0   4   1      143.52      189.89     63.36 o
   1   4   1      133.89      128.40     27.34 o
   2   4   1      162.54      180.83     26.51 o
   3   4   1     6951.63     6840.25    110.28 o
   4   4   1     3664.89     3655.15     79.89 o
   5   4   1      354.56      390.48     68.22 o
   6   4   1      248.49      236.79     29.80 o
   7   4   1        3.43       19.85     17.28 o
   8   4   1      386.12      488.87     37.50 o
   9   4   1      159.72      187.01     28.29 o
  10   4   1      370.58      363.99     61.30 o
  11   4   1      171.87      146.16     27.12 o
  12   4   1       12.47       18.07     25.96 o
  13   4   1      325.10      275.27     42.99 o
  14   4   1      262.96      251.96     38.82 o
  15   4   1      220.51      243.53     66.90 o
  16   4   1       21.89      107.56     50.90 o
  17   4   1      100.79      321.79     53.84 o
  18   4   1      115.21      239.19     40.30 o
  19   4   1        0.04      138.17     53.00 o
  20   4   1      152.99      237.18     43.94 o
  21   4   1       35.14       46.40     72.55 o
   1   5   1       72.56      147.80     24.93 o
   2   5   1      146.49      179.24     29.45 o
   3   5   1       12.84       51.27     20.46 o
   4   5   1      171.80      242.14     34.67 o
   5   5   1       29.10       93.26     23.44 o
   6   5   1      475.89      548.23     87.64 o
   7   5   1      117.78      138.98     28.90 o
   8   5   1      573.99      600.57     45.03 o
   9   5   1      604.30      636.17     52.26 o
  10   5   1       27.64        5.96     20.60 o
  11   5   1        0.35       64.07     29.83 o
  12   5   1        7.50       28.43     18.87 o
  13   5   1        0.22       19.60     17.38 o
  14   5   1       11.42       78.66     37.82 o
  15   5   1       22.94       78.31     27.08 o
  16   5   1       55.93      114.01     27.18 o
  17   5   1      413.84      352.80     58.01 o
  18   5   1        0.76      123.17     71.28 o
  19   5   1       55.21       63.27     29.55 o
  20   5   1       52.04        9.98     49.85 o
   0   6   1      158.88      139.81     56.29 o
   1   6   1        7.50        6.15     43.06 o
   2   6   1        1.31        3.31     29.47 o
   3   6   1       83.21       52.90     25.81 o
   4   6   1        2.83       -5.24     34.76 o
   5   6   1       34.30       47.53     23.42 o
   6   6   1      230.92      226.76     36.32 o
   7   6   1        0.07       -8.32     26.94 o
   8   6   1      161.83      160.89     33.20 o
   9   6   1       22.31       25.40     24.19 o
  10   6   1       11.85       24.28     27.35 o
  11   6   1       18.51       45.70     23.12 o
  12   6   1       82.32       86.15     52.39 o
  13   6   1      184.58      215.59     52.49 o
  14   6   1       27.33       25.63     20.32 o
  15   6   1        2.85       15.51     20.65 o
  16   6   1        7.48       29.21     48.93 o
  17   6   1        6.10       61.41     53.44 o
   1   7   1        0.48      -18.96     31.80 o
   2   7   1       48.40       -6.53     38.90 o
   3   7   1        2.94      -48.07     32.04 o
   4   7   1        0.31      -51.81     52.80 o
   5   7   1       28.05       10.96     29.05 o
   6   7   1      220.71      176.28     40.53 o
   7   7   1      103.70       61.87     56.66 o
   8   7   1        1.55      -60.33     40.22 o
   9   7   1       51.08        0.66     26.52 o
  10   7   1        0.59      -41.61     45.22 o
  11   7   1       95.66       87.21     55.98 o
  12   7   1       25.01       47.88     38.61 o
  13   7   1       77.92      138.19     65.46 o
  14   7   1        2.90       42.03     55.26 o
  15   7   1        2.27       21.03     24.05 o
   0   8   1      737.93      720.47     97.04 o
   1   8   1       20.25       -2.51     22.94 o
   2   8   1      343.36      343.10     62.64 o
   3   8   1        0.02       -5.72     31.69 o
   4   8   1       49.60      -14.99     29.30 o
   5   8   1      206.25      565.35    460.77 o
   6   8   1        5.24       14.18     39.31 o
   7   8   1       18.13       75.22     34.64 o
   8   8   1        0.05        2.92     27.21 o
   9   8   1       24.53      -23.33     28.45 o
  10   8   1        5.87      -15.78     33.57 o
   0   0   2       59.07       51.18     21.16 o
   1   0   2    13259.93    12852.83    177.39 o
   2   0   2    18515.04    17675.78    497.35 o
   3   0   2     7483.27     6576.21    121.90 o
   4   0   2      305.85      341.80     77.06 o
   5   0   2     5736.42     5427.38    104.71 o
   6   0   2     3825.00     3608.27     87.75 o
   7   0   2       84.23      161.03     37.70 o
   8   0   2       38.12       11.62     13.77 o
   9   0   2        5.49       -3.72     11.74 o
  10   0   2       28.86       39.72     18.02 o
  11   0   2      470.77      504.90     41.34 o
  12   0   2      173.95      157.72     30.81 o
  13   0   2      335.15      296.94     36.57 o
  14   0   2      140.57      294.27     56.10 o
  15   0   2     1163.07     1101.05     84.02 o
  16   0   2      280.24      285.08     95.70 o
  17   0   2      329.01      367.38    102.30 o
  18   0   2       71.70      -50.84     76.00 o
  19   0   2        0.45      -53.72     79.62 o
  20   0   2      123.79      100.10     94.83 o
  21   0   2      148.46       44.02     94.60 o
  22   0   2      541.41      375.78     97.86 o
  23   0   2       92.57       -2.91     90.44 o
  24   0   2        0.52     -158.68    105.79 o
   1   1   2        1.17       15.50     17.02 o
   2   1   2      501.81      563.01     26.41 o
   3   1   2     5128.02     5041.99     77.98 o
   4   1   2       72.24      114.57     16.01 o
   5   1   2      626.85      542.10     52.41 o
   6   1   2     8060.66     7955.74    117.96 o
   7   1   2      890.26      755.95     28.90 o
   8   1   2      109.33      108.09     16.91 o
   9   1   2        0.01      -12.17     12.48 o
  10   1   2      106.69      117.22     18.74 o
  11   1   2      269.48      295.20     25.97 o
  12   1   2      127.08      160.60     21.81 o
  13   1   2        3.37        6.20     14.71 o
  14   1   2       78.74       99.87     21.79 o
  15   1   2      413.61      443.52     39.86 o
  16   1   2       36.27       64.60     27.74 o
  17   1   2       43.62       68.35     38.18 o
  18   1   2       44.74       38.22     47.99 o
  19   1   2        6.24      -21.46     32.91 o
  20   1   2       31.47      -27.99     58.41 o
  21   1   2       26.02      -60.24     62.63 o
  22   1   2       11.16      -85.79     57.19 o
  23   1   2        6.08      -42.37     68.93 o
   0   2   2      769.98      788.21     40.04 o
   1   2   2       89.82      131.89     19.96 o
   2   2   2     5464.84     5364.30    106.37 o
   3   2   2    18724.74    19050.17    270.27 o
   4   2   2    12255.25    12002.76    250.16 o
   5   2   2     3596.37     3535.51     70.84 o
   6   2   2      303.38      404.77     28.85 o
   7   2   2     2829.13     2856.56     53.83 o
   8   2   2     1215.87     1101.33     36.41 o
   9   2   2       76.36       60.52     17.76 o
  10   2   2       64.81       27.60     17.13 o
  11   2   2        0.97      -21.11     15.29 o
  12   2   2       38.84       26.73     18.14 o
  13   2   2       64.80       68.05     20.75 o
  14   2   2      278.72      354.70     41.26 o
  15   2   2     1780.59     1624.50     79.13 o
  16   2   2       22.91       23.27     17.59 o
  17   2   2      727.17      626.55     70.15 o
  18   2   2        1.23       13.79     20.58 o
  19   2   2        7.18        7.98     21.81 o
  20   2   2       31.90       65.56     31.40 o
  21   2   2       21.32       21.37     29.37 o
  22   2   2      160.51       77.78     31.02 o
  23   2   2        6.79      -15.43     37.35 o
   1   3   2      242.09      285.98     23.75 o
   2   3   2      169.36      181.41     51.85 o
   3   3   2     6003.40     6221.10     95.14 o
   4   3   2      989.47      891.57     36.32 o
   5   3   2     1434.91     1270.29     41.98 o
   6   3   2    10973.62    11285.80    251.16 o
   7   3   2     2174.40     1974.79     52.86 o
   8   3   2        0.39      -20.43     13.62 o
   9   3   2      170.49      156.58     24.20 o
  10   3   2       83.44       89.09     27.24 o
  11   3   2      918.75      910.51     47.24 o
  12   3   2       63.68      102.40     23.84 o
  13   3   2      201.38      173.53     61.84 o
  14   3   2      293.50      358.07     36.85 o
  15   3   2      808.48      742.62     75.48 o
  16   3   2      374.36      362.56     52.21 o
  17   3   2      388.87      338.36     39.06 o
  18   3   2       75.43      153.59     27.38 o
  19   3   2        8.93       52.61     23.13 o
  20   3   2       20.46       68.93     23.51 o
  21   3   2        0.02       32.86     20.89 o
  22   3   2       43.46       41.35     33.80 o
   0   4   2      149.65      177.94     41.74 o
   1   4   2     1167.00     1285.33     59.87 o
   2   4   2       71.84       69.29     15.58 o
   3   4   2     7400.73     7322.77    115.67 o
   4   4   2     8317.35     8214.07    124.48 o
   5   4   2     2836.04     2716.41     69.37 o
   6   4   2      558.78      655.47     48.81 o
   7   4   2     6040.76     5805.99    103.69 o
   8   4   2     1056.05     1107.48     45.69 o
   9   4   2      182.38      208.76     29.51 o
  10   4   2       41.13       19.28     19.59 o
  11   4   2      263.38      291.68     41.27 o
  12   4   2       10.17       22.42     32.72 o
  13   4   2      230.80      248.18     34.69 o
  14   4   2      471.55      488.84     78.71 o
  15   4   2      902.82      783.08     91.55 o
  16   4   2       28.25       82.19     31.54 o
  17   4   2      445.53      342.68     50.25 o
  18   4   2      128.75      157.21     53.01 o
  19   4   2        2.72       35.63     21.94 o
  20   4   2        1.30       91.97     39.55 o
  21   4   2       72.86       87.15     27.04 o
   1   5   2        4.71       57.47     40.55 o
   2   5   2        0.59       42.09     14.02 o
   3   5   2      784.04      854.82     44.33 o
   4   5   2      199.65      196.32     35.01 o
   5   5   2      426.21      516.28     46.42 o
   6   5   2     1153.20     1122.04     48.29 o
   7   5   2      600.45      679.32     51.54 o
   8   5   2      183.49      237.46     33.29 o
   9   5   2      564.19      659.28     56.58 o
  10   5   2        7.05       13.26     19.44 o
  11   5   2      117.53      133.00     27.40 o
  12   5   2      176.48      229.72     41.52 o
  13   5   2       63.51      562.52    356.76 o
  14   5   2       16.43       89.59     41.24 o
  15   5   2       81.34      127.93     32.10 o
  16   5   2      645.11      494.96    108.14 o
  17   5   2      639.09      529.41     61.65 o
  18   5   2       12.53       15.43     57.47 o
  19   5   2       29.83      104.69     36.93 o
   0   6   2      119.91      121.97     59.86 o
   1   6   2      151.18      165.61     37.55 o
   2   6   2      607.93      612.07    119.35 o
   3   6   2      267.55      318.86     34.59 o
   4   6   2        4.22       26.52     31.05 o
   5   6   2     1240.66     1248.39     62.30 o
   6   6   2      870.85      890.73     57.76 o
   7   6   2     2410.23     2457.10     75.46 o
   8   6   2        6.26      -22.69     25.40 o
   9   6   2        7.19       20.59     21.47 o
  10   6   2      628.24      645.23     59.89 o
  11   6   2        0.78       48.56     48.01 o
  12   6   2        0.60       25.64     34.77 o
  13   6   2      244.30      337.15     90.09 o
  14   6   2       68.32       99.65     36.64 o
  15   6   2        8.54        1.10     42.93 o
  16   6   2        0.10      111.19     36.36 o
  17   6   2       20.59       43.70     37.95 o
   1   7   2      407.40      351.09     51.62 o
   2   7   2       88.92       29.42     72.64 o
   3   7   2      318.37      268.82     73.60 o
   4   7   2        1.40        5.07     31.17 o
   5   7   2      287.91      225.14     46.58 o
   6   7   2       74.17       46.04     44.13 o
   7   7   2      157.46      166.12     38.81 o
   8   7   2        0.00      -34.79     23.19 o
   9   7   2      217.75      196.48     34.51 o
  10   7   2       90.86      102.62     42.34 o
  11   7   2       40.51       15.24     39.92 o
  12   7   2      279.29      245.44     46.24 o
  13   7   2      132.02      166.59     61.47 o
  14   7   2       47.52       73.65     52.20 o
   0   8   2       28.95       -0.31     71.76 o
   1   8   2        9.51       10.35     29.34 o
   2   8   2      124.80       96.90     37.85 o
   3   8   2       12.73       27.76     54.50 o
   4   8   2      917.67      792.22    194.62 o
   5   8   2       67.32      -33.83     26.66 o
   6   8   2      188.88      140.03     36.86 o
   7   8   2      161.05      135.80     57.44 o
   8   8   2      149.84      108.80     49.11 o
   9   8   2        2.85       30.80     40.22 o
  10   8   2      442.20      549.03    130.88 o
   1   1   3     2131.55     2218.78     55.49 o
   2   1   3     4520.41     4412.15     86.54 o
   3   1   3     5529.30     5605.70     62.76 o
   4   1   3     1180.70     1183.36     32.00 o
   5   1   3     1802.80     1684.40     32.68 o
   6   1   3      320.37      335.65     23.72 o
   7   1   3      583.12      566.28     26.64 o
   8   1   3       39.68       27.19     12.98 o
   9   1   3      112.72       88.45     14.71 o
  10   1   3     1706.01     1610.13     40.93 o
  11   1   3        9.69       -5.14     13.66 o
  12   1   3        0.83       -5.67     13.18 o
  13   1   3       70.02       66.69     19.85 o
  14   1   3      128.89      160.82     26.69 o
  15   1   3      263.63      236.55     31.90 o
  16   1   3      963.91      934.02    109.14 o
  17   1   3       68.01      103.43     68.15 o
  18   1   3        6.93      -25.90     31.78 o
  19   1   3      338.55      290.83     49.11 o
  20   1   3        6.63       -5.84     43.70 o
  21   1   3      203.19       90.28     66.17 o
  22   1   3       18.27      -19.97     59.96 o
  23   1   3       37.10      -85.92     57.28 o
   0   2   3      894.43      961.91     43.04 o
   1   2   3     5026.72     4799.19     82.49 o
   2   2   3     6681.68     6533.75    139.57 o
   3   2   3       24.67       14.53     14.92 o
   4   2   3      264.52      305.84     22.13 o
   5   2   3     3436.77     3388.15     52.69 o
   6   2   3     1253.83     1121.54     38.16 o
   7   2   3     1484.63     1507.12     37.05 o
   8   2   3       86.44       95.34     18.84 o
   9   2   3      215.41      280.10     28.94 o
  10   2   3      363.55      290.10     24.73 o
  11   2   3      224.41      176.35     32.91 o
  12   2   3       18.20        3.17     14.01 o
  13   2   3      140.68      119.34     22.81 o
  14   2   3        5.01        1.67     15.16 o
  15   2   3        4.07       21.12     25.26 o
  16   2   3      147.72      134.86     30.16 o
  17   2   3       86.01      124.89     26.46 o
  18   2   3       33.08       13.63     34.71 o
  19   2   3      311.66      326.87     81.68 o
  20   2   3       40.72       14.35     30.82 o
  21   2   3       54.55       46.89     36.34 o
  22   2   3       90.87      -21.22     66.41 o
  23   2   3        0.31       -8.00     54.15 o
   1   3   3     1373.36     1362.78     36.05 o
   2   3   3      921.26      856.39     30.59 o
   3   3   3      697.26      718.01     30.71 o
   4   3   3       66.99       76.66     16.96 o
   5   3   3        1.64       -5.81     15.15 o
   6   3   3     5621.81     5265.96     98.33 o
   7   3   3     3856.13     3589.03     79.60 o
   8   3   3      272.12      281.87     28.83 o
   9   3   3      221.17      294.18     30.58 o
  10   3   3       33.78       54.31     24.89 o
  11   3   3       93.02      130.13     38.80 o
  12   3   3       29.79      125.54     56.56 o
  13   3   3       41.77       96.27     30.09 o
  14   3   3        1.68       49.53     22.98 o
  15   3   3      161.71      149.40     44.13 o
  16   3   3       84.33       75.80     23.10 o
  17   3   3        1.45      102.01     30.69 o
  18   3   3      451.60      344.86     39.35 o
  19   3   3       24.48       61.59     22.45 o
  20   3   3       28.67      107.03     44.43 o
  21   3   3      169.74       94.19     46.79 o
  22   3   3       49.89       41.35     68.05 o
   0   4   3     1025.21     1082.74     49.11 o
   1   4   3      220.49      275.87     62.83 o
   2   4   3     1125.16     1251.83     39.25 o
   3   4   3     1224.20     1081.08     97.35 o
   4   4   3     1358.22     1294.99     49.22 o
   5   4   3     3223.32     3203.45     69.08 o
   6   4   3     1465.21     1331.14     45.86 o
   7   4   3     7629.44     7351.97    124.17 o
   8   4   3     1843.80     1631.86     59.67 o
   9   4   3        2.24      -15.53     17.47 o
  10   4   3      143.68      118.63     27.18 o
  11   4   3       10.92       20.16     23.34 o
  12   4   3      267.36      238.28     33.77 o
  13   4   3      400.41      420.44     42.10 o
  14   4   3      410.89      463.68     65.76 o
  15   4   3        1.24       54.45     39.70 o
  16   4   3        5.83       53.81     46.43 o
  17   4   3        0.01       20.34     34.22 o
  18   4   3       38.80      121.45     41.12 o
  19   4   3      273.68      245.21     36.07 o
  20   4   3        0.23       28.56     49.96 o
  21   4   3        0.84       78.08     26.42 o
   1   5   3      159.35      214.76     37.77 o
   2   5   3      919.99     1033.64     36.69 o
   3   5   3        6.69       40.64     23.98 o
   4   5   3      271.77      228.12     33.45 o
   5   5   3      616.56      756.71     54.07 o
   6   5   3      652.97      749.25     44.91 o
   7   5   3     2231.40     2108.66     62.30 o
   8   5   3      197.68      221.02     32.35 o
   9   5   3      600.45      649.83     53.92 o
  10   5   3      650.73      687.62     69.64 o
  11   5   3       30.34       25.72     29.67 o
  12   5   3        0.61       22.09     19.36 o
  13   5   3        1.56       37.81     31.12 o
  14   5   3        7.92       45.75     38.20 o
  15   5   3      127.58      139.97     40.73 o
  16   5   3      147.19      197.39     35.69 o
  17   5   3       69.37       34.75     46.26 o
  18   5   3      142.06      115.98     41.70 o
  19   5   3        5.67       61.36     66.77 o
   0   6   3      480.19      487.20    125.88 o
   1   6   3     1950.79     1977.84     51.65 o
   2   6   3      446.92      484.36     60.11 o
   3   6   3      476.47      424.93     68.47 o
   4   6   3      721.85      770.20     62.87 o
   5   6   3     1155.00     1204.59     60.00 o
   6   6   3      665.95      712.99     56.24 o
   7   6   3     5762.48     5830.59    156.78 o
   8   6   3     1795.62     1758.18     72.48 o
   9   6   3      112.44      134.18     51.96 o
  10   6   3      234.78      260.86     51.36 o
  11   6   3       35.51       71.34     30.24 o
  12   6   3      265.77      259.34     44.39 o
  13   6   3      172.38      230.98     34.63 o
  14   6   3      487.06      432.92     58.27 o
  15   6   3        3.33       63.67     34.35 o
  16   6   3       94.33      116.85     28.50 o
  17   6   3       29.75       73.16     37.97 o
   1   7   3        3.63       -0.17     72.75 o
   2   7   3       59.23       25.98     26.01 o
   3   7   3       11.16        5.30     36.89 o
   4   7   3      221.57      182.93     59.63 o
   5   7   3      226.31      149.85     91.74 o
   6   7   3      500.15      628.67     90.52 o
   7   7   3       49.04        3.32     32.41 o
   8   7   3     1264.10     1271.89    115.95 o
   9   7   3      219.86      183.25     41.96 o
  10   7   3      262.13      276.09     45.37 o
  11   7   3       12.52       29.06     40.99 o
  12   7   3      104.16      120.12     51.32 o
  13   7   3      114.47      130.12     33.01 o
  14   7   3        0.19       55.95     39.25 o
   0   8   3       14.15       18.74     44.88 o
   1   8   3      554.19      522.78     62.52 o
   2   8   3      477.78      336.72     75.54 o
   3   8   3       15.69       24.23     38.88 o
   4   8   3        9.55      -30.60     28.91 o
   5   8   3       48.83       33.83     75.97 o
   6   8   3      238.15      132.34     38.53 o
   7   8   3      771.37      506.26     60.42 o
   8   8   3      167.38       49.26     80.05 o
   9   8   3      122.55      173.44    113.83 o
  10   8   3      883.82      869.46    114.91 o
   0   0   4     5204.40     5472.41    110.19 o
   1   0   4      112.55       68.83     19.45 o
   2   0   4     4573.75     3537.96    261.68 o
   3   0   4     2393.62     2175.65     66.99 o
   4   0   4        0.02      -21.31     14.20 o
   5   0   4      589.23      595.99     34.18 o
   6   0   4        7.58       -9.61     11.48 o
   7   0   4      492.62      485.08     76.92 o
   8   0   4      218.07      305.72     29.20 o
   9   0   4       70.39       61.79     20.23 o
  10   0   4      262.01      353.17     42.59 o
  11   0   4      186.44      268.67     32.31 o
  12   0   4      414.16      491.15     42.63 o
  13   0   4      223.20      203.34     32.78 o
  14   0   4      251.57      356.23     58.78 o
  15   0   4       99.28       43.36     28.79 o
  16   0   4        0.18       -4.13     23.73 o
  17   0   4      164.44      139.66     56.65 o
  18   0   4      189.08      168.80     60.93 o
  19   0   4       86.32       79.86     53.88 o
  20   0   4       46.58      -37.74    131.80 o
  21   0   4       65.37     -158.26    113.51 o
  22   0   4       19.19     -121.06     80.71 o
  23   0   4        0.33     -120.66     80.44 o
   1   1   4      271.36      277.91     22.15 o
   2   1   4     1049.69      917.88     25.90 o
   3   1   4       21.10       22.73     13.47 o
   4   1   4     1456.65     1361.07     32.87 o
   5   1   4      133.04      160.86     17.51 o
   6   1   4     3376.23     3223.68     47.25 o
   7   1   4      315.07      375.12     31.32 o
   8   1   4     2416.93     2386.98     46.35 o
   9   1   4        2.39       -5.85     10.94 o
  10   1   4       15.14        4.73     12.90 o
  11   1   4       95.11       80.51     19.10 o
  12   1   4        6.30        5.31     15.88 o
  13   1   4       20.20       29.02     20.32 o
  14   1   4       12.87        4.14     19.20 o
  15   1   4       51.81       65.60     23.86 o
  16   1   4        0.70       -9.53     19.40 o
  17   1   4        5.30       15.80     21.58 o
  18   1   4       37.29       27.29     25.07 o
  19   1   4      203.89      139.43     47.68 o
  20   1   4        9.82       -5.68     32.72 o
  21   1   4       16.48       20.83     33.07 o
  22   1   4        0.15      -82.91     55.27 o
  23   1   4        0.45      -57.93     56.34 o
   0   2   4     3843.38     3734.92    129.28 o
   1   2   4       94.51       75.97     16.78 o
   2   2   4       84.74       98.55     18.27 o
   3   2   4     1926.45     1841.93     44.14 o
   4   2   4       70.26      101.95     18.25 o
   5   2   4     1675.69     1729.70     41.80 o
   6   2   4       19.13       19.79     13.98 o
   7   2   4     4231.81     4092.77     59.38 o
   8   2   4     1659.89     1539.60     38.23 o
   9   2   4      277.32      335.23     24.90 o
  10   2   4        9.78       15.61     15.27 o
  11   2   4        0.01      -12.06     12.83 o
  12   2   4       71.71       52.32     16.06 o
  13   2   4      112.60      108.35     20.81 o
  14   2   4        0.46      -13.38     13.92 o
  15   2   4        5.37        7.44     14.74 o
  16   2   4       73.23       76.01     27.11 o
  17   2   4       39.82       -0.04     45.38 o
  18   2   4       25.07       85.47     36.88 o
  19   2   4       30.04       16.62     29.71 o
  20   2   4        9.23       14.45     30.45 o
  21   2   4       15.63      -40.82     34.54 o
  22   2   4       31.21      -42.26     44.34 o
  23   2   4       76.67      116.32     39.36 o
   1   3   4      123.65      150.09     15.58 o
   2   3   4        7.13        4.26      8.48 o
   3   3   4     1587.22     1657.65     35.38 o
   4   3   4     1287.50     1231.30     35.01 o
   5   3   4       61.35       49.06     16.76 o
   6   3   4     2022.95     2039.56     45.41 o
   7   3   4       41.30       17.32     15.57 o
   8   3   4     3669.77     3556.97     72.11 o
   9   3   4     1175.39     1220.96     49.96 o
  10   3   4      432.95      445.44     36.67 o
  11   3   4      486.94      629.42     50.17 o
  12   3   4       93.10      117.69     23.89 o
  13   3   4      188.76      264.80     40.21 o
  14   3   4       82.44       94.71     35.04 o
  15   3   4      106.68      147.13     33.54 o
  16   3   4       35.27       68.27     26.17 o
  17   3   4       25.29       50.36     30.67 o
  18   3   4       36.19       97.34     42.62 o
  19   3   4      243.71      194.99     33.43 o
  20   3   4        0.43       36.60     46.49 o
  21   3   4        0.46       -1.64     38.92 o
  22   3   4       18.56      -30.27     84.97 o
   0   4   4     3103.08     3265.78     79.93 o
   1   4   4       78.21       93.07     19.26 o
   2   4   4      699.09      627.11     54.69 o
   3   4   4      400.29      424.02     27.94 o
   4   4   4        0.43       20.15     14.25 o
   5   4   4     1339.85     1295.25     43.93 o
   6   4   4      221.41      284.96     31.39 o
   7   4   4      950.78      930.65     43.22 o
   8   4   4     1351.04     1228.73     52.60 o
   9   4   4      612.63      664.32     59.71 o
  10   4   4      296.71      310.12     34.69 o
  11   4   4       68.60       60.79     23.55 o
  12   4   4       62.59       91.21     24.93 o
  13   4   4        5.36       40.93     30.85 o
  14   4   4       44.00      116.23     44.16 o
  15   4   4      196.34      240.21     41.46 o
  16   4   4      200.51      574.39    248.80 o
  17   4   4        0.40       49.57     37.79 o
  18   4   4        0.62       69.89     47.33 o
  19   4   4       13.66       28.12     36.26 o
  20   4   4      102.01       75.63     36.30 o
  21   4   4       94.18      103.20     25.26 o
   1   5   4      243.27      314.46     41.10 o
   2   5   4     2878.15     2919.22    178.79 o
   3   5   4     1053.46     1172.18     42.86 o
   4   5   4      154.32      191.54     22.06 o
   5   5   4      270.19      319.33     36.12 o
   6   5   4        8.94       10.79     17.47 o
   7   5   4      637.22      640.31     50.50 o
   8   5   4      252.50      311.44     54.46 o
   9   5   4     2467.08     2400.74    105.27 o
  10   5   4     2715.85     2564.37     84.96 o
  11   5   4     3689.39     3511.03     94.22 o
  12   5   4       50.87       33.04     27.17 o
  13   5   4       10.53       30.74     20.87 o
  14   5   4        2.22       41.15     25.73 o
  15   5   4       10.52       79.32     23.10 o
  16   5   4       34.42       88.13     46.82 o
  17   5   4       42.60       82.19     26.43 o
  18   5   4      689.14      640.76     67.06 o
  19   5   4      182.36      325.03     72.08 o
   0   6   4      804.79      842.99     78.74 o
   1   6   4      231.17      221.38     37.53 o
   2   6   4       26.04        7.08     25.10 o
   3   6   4      206.55      163.66     56.34 o
   4   6   4       14.83       -4.58     31.94 o
   5   6   4       64.57       39.80     37.24 o
   6   6   4      448.86      436.39     52.96 o
   7   6   4      616.18      644.76     82.60 o
   8   6   4      127.99      163.32     41.42 o
   9   6   4       48.25       24.56     23.63 o
  10   6   4      952.76      919.92     85.33 o
  11   6   4       30.60       83.77     36.97 o
  12   6   4       56.72       53.50     25.66 o
  13   6   4       49.84       70.71     27.04 o
  14   6   4      276.36      304.25     44.45 o
  15   6   4       37.95       82.27     93.59 o
  16   6   4        1.53       59.31     23.39 o
  17   6   4       22.91      129.86     51.90 o
   1   7   4        0.32      -53.78     74.77 o
   2   7   4      889.60      953.92    123.73 o
   3   7   4      163.75      158.49     38.24 o
   4   7   4       89.34       43.60     36.07 o
   5   7   4        0.46      -60.20     40.13 o
   6   7   4       26.99        0.37     23.27 o
   7   7   4      553.33      552.89    104.29 o
   8   7   4       25.68       47.97     41.14 o
   9   7   4      888.81      841.43    144.93 o
  10   7   4     1631.06     1453.59     66.82 o
  11   7   4     1447.32     1362.97     76.55 o
  12   7   4        9.18       -5.16     24.10 o
  13   7   4      353.73      344.06     87.33 o
  14   7   4       21.28       64.06     26.57 o
   0   8   4       47.19       48.86     50.53 o
   1   8   4      616.91      493.07     78.24 o
   2   8   4      150.70      138.25     38.81 o
   3   8   4      858.06      664.35    173.98 o
   4   8   4       49.83       71.86     49.26 o
   5   8   4      563.95      734.55    255.71 o
   6   8   4      228.92      178.94     40.87 o
   7   8   4      555.92      405.71     98.79 o
   8   8   4        1.12       18.05     41.12 o
   9   8   4       39.02       53.69     91.18 o
  10   8   4     1143.75     1047.08     75.46 o
   1   1   5     6779.99     6952.64    201.88 o
   2   1   5     8736.39     8456.68    163.21 o
   3   1   5       10.34        2.78     18.08 o
   4   1   5      931.83      826.20     37.26 o
   5   1   5      843.06      784.21     36.68 o
   6   1   5       56.73       67.35     12.89 o
   7   1   5       21.41       22.03     10.99 o
   8   1   5     1658.10     1635.61     34.74 o
   9   1   5       20.37       21.09     11.56 o
  10   1   5      234.52      281.15     22.78 o
  11   1   5      603.07      657.88     42.59 o
  12   1   5      358.78      423.95     36.58 o
  13   1   5      584.02      713.53     68.97 o
  14   1   5        1.94       29.51     18.98 o
  15   1   5       10.96       20.02     18.69 o
  16   1   5      468.49      525.20     43.69 o
  17   1   5        0.39        6.22     21.02 o
  18   1   5      174.11      267.71     37.29 o
  19   1   5       14.50       71.51     31.54 o
  20   1   5        2.92       -5.59     30.94 o
  21   1   5      141.88       85.72     35.48 o
  22   1   5        1.31      -19.30     32.25 o
  23   1   5        7.97      -83.00     55.34 o
   0   2   5      122.82      117.50     18.14 o
   1   2   5       80.31       66.66     18.97 o
   2   2   5      443.65      526.10     27.07 o
   3   2   5      567.48      650.18     64.93 o
   4   2   5      721.12      736.31     45.56 o
   5   2   5     1973.55     1866.60     43.57 o
   6   2   5      231.92      257.98     24.30 o
   7   2   5      817.98      812.33     29.97 o
   8   2   5      367.42      441.37     36.99 o
   9   2   5      441.24      492.89     29.70 o
  10   2   5       38.15       28.92     15.16 o
  11   2   5       38.91       30.19     16.88 o
  12   2   5      610.74      643.15     36.33 o
  13   2   5      123.33      163.23     35.08 o
  14   2   5       14.58        8.67     15.09 o
  15   2   5       49.25       64.06     21.66 o
  16   2   5      152.81      101.25     46.64 o
  17   2   5        1.67       12.33     35.02 o
  18   2   5        2.74        7.17     35.37 o
  19   2   5       41.34       48.87     28.93 o
  20   2   5        0.79      -40.48     29.61 o
  21   2   5        4.57       34.30     97.45 o
  22   2   5      146.99      115.89     35.82 o
  23   2   5       52.92        9.23     37.39 o
   1   3   5      245.13      312.19     27.22 o
   2   3   5      523.09      532.58     39.99 o
   3   3   5      318.89      385.05     29.55 o
   4   3   5        6.88       -6.00     15.40 o
   5   3   5     1376.35     1293.31     44.45 o
   6   3   5        0.29       -3.43     13.27 o
   7   3   5       35.01       32.64     19.44 o
   8   3   5     1584.54     1460.82     43.05 o
   9   3   5     1334.34     1295.65     44.07 o
  10   3   5      394.68      450.96     33.28 o
  11   3   5     2074.40     1920.49     53.59 o
  12   3   5       44.83       98.42     22.53 o
  13   3   5       50.26       96.89     29.82 o
  14   3   5      806.98      846.43     72.20 o
  15   3   5      110.41      146.59     28.56 o
  16   3   5      513.85      453.10     46.94 o
  17   3   5       63.32       75.63     24.24 o
  18   3   5        0.01       22.24     38.98 o
  19   3   5      472.59      433.66     48.36 o
  20   3   5       26.33      117.71     67.48 o
  21   3   5        1.68       73.04     86.66 o
  22   3   5      345.18      290.36     46.14 o
   0   4   5      520.29      472.82     81.11 o
   1   4   5      135.24      144.07     17.30 o
   2   4   5     2044.98     2138.23     44.86 o
   3   4   5        0.28       38.02     21.64 o
   4   4   5     1289.16     1263.89     34.10 o
   5   4   5      125.40      137.71     16.73 o
   6   4   5     2213.53     1987.17     55.67 o
   7   4   5      333.91      418.45     39.34 o
   8   4   5      157.76      163.73     26.31 o
   9   4   5       38.96       33.85     19.97 o
  10   4   5       30.12       28.50     39.93 o
  11   4   5       24.71       26.39     19.44 o
  12   4   5        2.87       44.15     23.66 o
  13   4   5      765.55      788.49    108.08 o
  14   4   5       78.16       70.69     22.35 o
  15   4   5      637.77      628.88     65.63 o
  16   4   5      250.58      196.63     47.67 o
  17   4   5      111.67      197.70     42.76 o
  18   4   5       98.09      183.97     47.17 o
  19   4   5      128.28      143.31     60.26 o
  20   4   5       41.22       91.88     25.79 o
  21   4   5      107.37      107.72     48.64 o
   1   5   5      160.50      173.86     29.66 o
   2   5   5       91.48      109.22     18.41 o
   3   5   5       12.20        4.17     24.01 o
   4   5   5       12.35        9.98     17.26 o
   5   5   5      397.87      432.61     35.10 o
   6   5   5       36.41       24.54     19.82 o
   7   5   5       92.62       94.54     27.77 o
   8   5   5      105.70      175.99     31.78 o
   9   5   5      108.67      163.44     33.36 o
  10   5   5       68.23       45.51     26.56 o
  11   5   5     1247.65     1181.04     58.23 o
  12   5   5       81.46       67.02     24.03 o
  13   5   5       30.07       90.55     43.11 o
  14   5   5      403.08      481.67     51.00 o
  15   5   5       20.68       23.57     18.25 o
  16   5   5      430.38      391.24     59.80 o
  17   5   5        0.30       55.14     61.08 o
  18   5   5       48.75      158.31     48.54 o
  19   5   5       73.90       89.95     27.06 o
   0   6   5      231.44      247.68     51.03 o
   1   6   5      273.19      358.01     57.88 o
   2   6   5      914.68      983.78    155.37 o
   3   6   5      368.79      426.93     63.00 o
   4   6   5      286.14      316.54     46.58 o
   5   6   5      981.61      992.02     52.42 o
   6   6   5     1307.17     1232.00     89.82 o
   7   6   5      513.12      627.53     83.05 o
   8   6   5        5.87        8.60     26.56 o
   9   6   5        2.53       80.48     49.09 o
  10   6   5       24.20      -10.08     27.97 o
  11   6   5       91.20      108.09     29.62 o
  12   6   5      514.57      453.84     72.53 o
  13   6   5      742.12      577.21     68.30 o
  14   6   5      299.67      384.77     43.98 o
  15   6   5      718.20      578.59     97.89 o
  16   6   5      136.49      123.42     44.05 o
  17   6   5      127.34       53.43     44.40 o
   1   7   5      209.84      236.79     61.94 o
   2   7   5      785.60      776.71    180.83 o
   3   7   5        0.59      -11.12     35.22 o
   4   7   5       24.37       22.98     26.26 o
   5   7   5      112.28      100.23     44.94 o
   6   7   5     1275.43     1198.20    118.38 o
   7   7   5      304.67      256.46     65.44 o
   8   7   5       62.88       61.88     28.40 o
   9   7   5      253.21      277.44     71.72 o
  10   7   5      319.15      316.67     63.10 o
  11   7   5       81.04       35.80     72.70 o
  12   7   5      167.92       85.03     37.25 o
  13   7   5      526.87      502.00     76.99 o
  14   7   5      146.48      364.41    143.87 o
   0   8   5       53.14      -11.70     43.56 o
   1   8   5      303.53      252.19     50.49 o
   2   8   5      109.37       88.17     59.61 o
   3   8   5      395.38      286.68     60.40 o
   4   8   5        5.63      -27.32     44.25 o
   5   8   5      336.13      324.90     62.52 o
   6   8   5      199.11      129.68     42.92 o
   7   8   5       91.91       68.21     63.72 o
   8   8   5       80.28       56.20     29.03 o
   9   8   5       82.85       79.80     50.48 o
   0   0   6        2.02       56.64     34.63 o
   1   0   6     6555.14     6587.40     98.98 o
   2   0   6     6174.32     6156.24     94.58 o
   3   0   6     9447.46     8799.11    250.37 o
   4   0   6      439.93      491.80     45.32 o
   5   0   6      866.80      850.46     61.16 o
   6   0   6     2287.00     2067.44    292.37 o
   7   0   6     2749.66     2772.42     65.96 o
   8   0   6      534.76      598.03     65.24 o
   9   0   6       81.52       51.53     22.43 o
  10   0   6       26.70       48.22     16.77 o
  11   0   6      496.50      493.52     66.19 o
  12   0   6      172.05      250.66     32.31 o
  13   0   6        4.75       17.22     16.95 o
  14   0   6        9.90       46.28     21.81 o
  15   0   6      655.67      673.79     69.40 o
  16   0   6        9.43       55.71     25.65 o
  17   0   6      111.30       89.55     31.10 o
  18   0   6       40.89       67.54     30.52 o
  19   0   6     1098.06     1047.66     98.31 o
  20   0   6       69.66      122.47     64.39 o
  21   0   6      112.60       74.81     69.52 o
  22   0   6       37.42      -80.34    118.65 o
  23   0   6        7.74     -134.38    129.52 o
   1   1   6     1611.42     1306.19    125.55 o
   2   1   6     1277.08     1159.55     48.66 o
   3   1   6      612.81      640.98     44.35 o
   4   1   6       93.62      106.63     23.30 o
   5   1   6     2104.09     1838.40     69.92 o
   6   1   6       20.18       14.24     14.55 o
   7   1   6      324.26      319.03     30.80 o
   8   1   6      823.32      768.47     29.24 o
   9   1   6       87.47       77.84     19.04 o
  10   1   6      240.66      275.52     20.06 o
  11   1   6       23.98       29.98     14.86 o
  12   1   6       13.77       35.68     16.80 o
  13   1   6      323.30      350.73     32.08 o
  14   1   6      576.53      602.44     41.49 o
  15   1   6     1008.67      968.90     47.06 o
  16   1   6        0.06       11.01     24.29 o
  17   1   6       46.35       58.48     24.42 o
  18   1   6       20.58       50.41     29.31 o
  19   1   6       53.74       75.87     30.99 o
  20   1   6      112.40      169.04     34.10 o
  21   1   6      225.81      271.01     69.73 o
  22   1   6      272.57      178.84     67.44 o
  23   1   6        0.14      -27.00     69.97 o
   0   2   6      814.01      815.06     69.58 o
   1   2   6     1383.86     1303.62     69.79 o
   2   2   6      113.02       76.86     15.69 o
   3   2   6     3071.49     3058.95     53.80 o
   4   2   6        6.37       -4.98     14.07 o
   5   2   6      694.34      689.22     32.04 o
   6   2   6      180.42      228.56     23.77 o
   7   2   6      624.49      654.08     40.47 o
   8   2   6        0.00        9.13     13.65 o
   9   2   6      126.74      121.69     19.39 o
  10   2   6      635.82      648.72     33.96 o
  11   2   6      422.42      427.71     31.29 o
  12   2   6       69.26       64.06     18.43 o
  13   2   6      112.47       94.93     23.48 o
  14   2   6      100.55      110.31     26.99 o
  15   2   6      583.77      557.99     43.62 o
  16   2   6        9.38       27.75     24.04 o
  17   2   6       20.44       24.73     24.26 o
  18   2   6        0.91       39.24     37.50 o
  19   2   6      153.04      104.58     35.92 o
  20   2   6        0.63       30.58     30.59 o
  21   2   6       11.89       44.36     53.85 o
  22   2   6      230.44      140.45     78.53 o
   1   3   6      484.26      495.91     32.92 o
   2   3   6      257.53      262.01     17.36 o
   3   3   6      457.04      459.41     30.61 o
   4   3   6        1.16       -7.55     14.55 o
   5   3   6     2701.12     2733.29     84.41 o
   6   3   6      273.83      300.06     27.36 o
   7   3   6      533.23      594.24     46.00 o
   8   3   6       29.71        7.30     16.35 o
   9   3   6     1780.11     1738.92     50.98 o
  10   3   6       12.28       20.26     14.55 o
  11   3   6      918.56      941.08     58.87 o
  12   3   6       99.94      132.12     21.25 o
  13   3   6      634.52      723.42     57.70 o
  14   3   6     1150.78     1014.65     67.17 o
  15   3   6     1622.34     1430.82     60.32 o
  16   3   6        3.00        8.37     27.76 o
  17   3   6       32.92       24.42     37.24 o
  18   3   6       64.47      115.91     50.97 o
  19   3   6       14.00       71.80     85.64 o
  20   3   6        2.63       18.09     85.46 o
  21   3   6      720.42      772.48     70.53 o
  22   3   6      476.73      507.53    115.54 o
   0   4   6       45.56       56.54     17.15 o
   1   4   6        7.49       17.55     14.39 o
   2   4   6      710.35      703.96     42.82 o
   3   4   6       46.70       27.36     15.04 o
   4   4   6       87.58      107.08     14.14 o
   5   4   6      183.48      215.29     24.68 o
   6   4   6      175.14      143.72     22.14 o
   7   4   6        0.61       -7.34     12.49 o
   8   4   6       20.05       35.89     17.22 o
   9   4   6      740.99      712.29     42.78 o
  10   4   6      889.12      962.76     60.18 o
  11   4   6      928.95      950.26     50.74 o
  12   4   6      261.25      354.59     44.94 o
  13   4   6      348.62      299.70     42.14 o
  14   4   6       52.10       94.22     35.67 o
  15   4   6      284.41      314.87     64.37 o
  16   4   6        0.43       49.97     32.36 o
  17   4   6       10.99       35.97     43.76 o
  18   4   6      116.84      134.74     35.79 o
  19   4   6      122.26      135.35     30.92 o
  20   4   6      118.82      128.60    130.36 o
   1   5   6      280.98      290.30     44.82 o
   2   5   6      725.78      737.08     33.06 o
   3   5   6      112.99      162.37     34.07 o
   4   5   6      228.41      252.52     29.67 o
   5   5   6      100.38      122.68     24.55 o
   6   5   6        2.32       24.87     18.80 o
   7   5   6       17.33       26.96     20.72 o
   8   5   6     2634.53     2479.43     81.46 o
   9   5   6     3707.91     3528.77     98.09 o
  10   5   6     1071.38      985.58     75.44 o
  11   5   6     1668.24     1516.17     64.59 o
  12   5   6      499.86      549.73     55.46 o
  13   5   6       57.94       89.13     26.34 o
  14   5   6       93.50      204.73     31.36 o
  15   5   6       17.43       54.15     27.18 o
  16   5   6       70.42       87.44     30.47 o
  17   5   6      218.14      259.32     61.73 o
  18   5   6      105.14      144.64     45.34 o
  19   5   6      108.25      105.31     28.91 o
   0   6   6      281.05      298.39    193.27 o
   1   6   6       25.80       10.46     27.66 o
   2   6   6      119.37      104.57     46.84 o
   3   6   6       39.80       31.95     21.36 o
   4   6   6       42.10       36.23     22.07 o
   5   6   6       34.77       51.16     35.80 o
   6   6   6      138.77      161.68     33.95 o
   7   6   6        4.25        5.85     26.06 o
   8   6   6       26.43       60.09     30.70 o
   9   6   6      620.22      722.50     55.76 o
  10   6   6       92.69       84.97     46.05 o
  11   6   6      456.50      464.79     71.74 o
  12   6   6      155.15      189.51     39.82 o
  13   6   6       64.40       58.49     36.57 o
  14   6   6       89.17      140.08     31.17 o
  15   6   6       60.61       48.52     48.65 o
  16   6   6       37.80       48.75     23.46 o
  17   6   6       67.11       51.80     49.06 o
   1   7   6      143.32      138.68     62.32 o
   2   7   6      461.84      456.43     95.86 o
   3   7   6        8.47      -28.79     33.14 o
   4   7   6      241.15      181.45     45.35 o
   5   7   6        9.57       12.95     22.02 o
   6   7   6      563.46      541.48     60.12 o
   7   7   6        2.55      -13.25     47.22 o
   8   7   6     1100.58      803.15    102.49 o
   9   7   6     1369.87     1262.06     73.61 o
  10   7   6      295.99      253.73     68.97 o
  11   7   6      353.55      320.78     56.15 o
  12   7   6      222.54      217.62     41.72 o
  13   7   6       23.54       61.13     41.73 o
  14   7   6       30.80       96.32     28.26 o
   0   8   6       28.29      -39.27     36.37 o
   1   8   6       22.48      -38.05     60.24 o
   2   8   6        1.51      -49.16     32.78 o
   3   8   6      178.83       96.89     76.97 o
   4   8   6       75.92      -29.37     64.38 o
   5   8   6      317.31      198.73     84.39 o
   6   8   6      130.61      102.35     41.41 o
   7   8   6        0.26      -41.15     30.17 o
   8   8   6        3.92       -0.13     24.76 o
   9   8   6       93.90      115.72     38.28 o
   1   1   7      394.94      425.65     35.51 o
   2   1   7     3771.15     3895.97     74.70 o
   3   1   7        0.01       -9.66     15.10 o
   4   1   7     3217.12     3133.78     60.53 o
   5   1   7     1057.78     1050.01     40.36 o
   6   1   7      875.87      857.33     47.27 o
   7   1   7      154.61      201.08     29.19 o
   8   1   7      682.69      742.55     28.51 o
   9   1   7       61.79       71.93     13.62 o
  10   1   7      448.16      483.05     27.58 o
  11   1   7      419.51      488.28     35.72 o
  12   1   7       34.89       23.46     12.70 o
  13   1   7      262.33      283.80     30.32 o
  14   1   7       16.23       26.79     13.60 o
  15   1   7      608.04      615.39     52.22 o
  16   1   7     1220.16     1205.53     89.77 o
  17   1   7      212.01      352.91     59.36 o
  18   1   7     5708.21     4823.14    452.55 o
  19   1   7      859.61      918.44     62.25 o
  20   1   7       25.56       51.20     51.60 o
  21   1   7       27.06      131.48     61.54 o
  22   1   7        5.31        7.11     74.60 o
  23   1   7        2.38      -51.34     72.40 o
   0   2   7     4468.02     4447.22    104.40 o
   1   2   7     2061.92     2107.53    102.50 o
   2   2   7      691.47      749.13     75.80 o
   3   2   7       38.22       38.12     14.32 o
   4   2   7      386.17      434.32     26.71 o
   5   2   7      689.91      724.27     37.14 o
   6   2   7       23.20       27.47     15.40 o
   7   2   7      260.29      352.15     28.07 o
   8   2   7      514.67      572.45     33.65 o
   9   2   7      611.02      597.91     33.15 o
  10   2   7     1205.44     1116.43     40.21 o
  11   2   7      648.65      701.20     43.95 o
  12   2   7      472.48      585.30     45.20 o
  13   2   7      346.05      384.17     35.19 o
  14   2   7        7.80        6.41     20.19 o
  15   2   7        0.00        1.17     21.38 o
  16   2   7      886.45      874.60     50.44 o
  17   2   7      199.97      277.91     56.55 o
  18   2   7        1.59       20.34     44.88 o
  19   2   7     1424.63     1403.03     69.80 o
  20   2   7      712.37      645.64    100.98 o
  21   2   7      379.98      309.52     91.12 o
  22   2   7        4.86       47.71     44.94 o
   1   3   7     3943.40     4318.93     63.46 o
   2   3   7     1127.82     1097.29     44.68 o
   3   3   7      121.57      152.50     21.23 o
   4   3   7        0.00      -19.09     12.73 o
   5   3   7       11.46       13.98     15.11 o
   6   3   7      167.16      114.41     20.86 o
   7   3   7      465.63      476.21     31.72 o
   8   3   7      892.05      800.37     36.29 o
   9   3   7      583.39      597.03     38.49 o
  10   3   7       26.39       17.57     17.49 o
  11   3   7      631.83      700.69     38.97 o
  12   3   7     1516.85     1390.34     47.65 o
  13   3   7     1629.30     1528.88     53.77 o
  14   3   7       76.00      104.32     25.31 o
  15   3   7      230.99      266.78     39.07 o
  16   3   7       18.00       21.90     34.66 o
  17   3   7       84.37       37.72     39.33 o
  18   3   7      402.03      463.30     59.25 o
  19   3   7     1377.53     1300.83     74.51 o
  20   3   7     1142.72     1051.41     75.97 o
  21   3   7       14.60       58.90    101.93 o
   0   4   7     7535.41     8275.97    263.84 o
   1   4   7     1405.61     1437.87     43.88 o
   2   4   7      213.93      222.51     20.92 o
   3   4   7       39.65       48.54     18.50 o
   4   4   7      201.61      236.09     26.30 o
   5   4   7       84.24      107.07     19.90 o
   6   4   7       39.54       33.72     17.77 o
   7   4   7       11.26       21.88     15.47 o
   8   4   7      230.36      291.62     29.74 o
   9   4   7      452.15      445.27     35.55 o
  10   4   7      538.28      578.38     46.65 o
  11   4   7     1620.31     1554.50     58.37 o
  12   4   7     1459.99     1260.93     57.49 o
  13   4   7     1106.03     1125.05     55.83 o
  14   4   7      250.67      318.12     60.95 o
  15   4   7        4.95       92.02     31.25 o
  16   4   7      410.71      388.41     46.35 o
  17   4   7        0.13        3.75     20.11 o
  18   4   7        2.09       -1.41     26.62 o
  19   4   7      782.33     1046.98    155.45 o
  20   4   7      351.32      332.89     66.65 o
   1   5   7      764.49      876.20    209.64 o
   2   5   7      256.15      284.09     42.80 o
   3   5   7      243.50      272.10     30.74 o
   4   5   7       79.91       74.41     22.43 o
   5   5   7      270.22      249.11     29.47 o
   6   5   7      966.00      945.37     45.02 o
   7   5   7      122.62      144.11     31.48 o
   8   5   7      383.99      464.43     60.00 o
   9   5   7     1634.44     1509.07     65.67 o
  10   5   7      147.92      209.97     46.84 o
  11   5   7      557.10      666.40     75.25 o
  12   5   7      915.04      866.02     84.90 o
  13   5   7      648.86      842.96    277.88 o
  14   5   7       67.98       96.99     29.64 o
  15   5   7      198.85      209.04     42.83 o
  16   5   7       60.34      134.63     33.80 o
  17   5   7       13.54       72.82     56.66 o
  18   5   7      248.63      209.37     50.09 o
   0   6   7     3056.94     3191.87    186.84 o
   1   6   7      339.55      431.34     90.99 o
   2   6   7        3.42       19.57     19.60 o
   3   6   7        2.52      -24.71     16.47 o
   4   6   7       25.80       16.40     21.18 o
   5   6   7      382.65      383.22     44.82 o
   6   6   7      314.90      341.31     52.89 o
   7   6   7       81.83      103.65     30.02 o
   8   6   7       40.46       32.12     22.94 o
   9   6   7      420.24      420.65     47.91 o
  10   6   7      185.31      187.51     35.81 o
  11   6   7      733.26      728.38     96.20 o
  12   6   7      542.86      516.38     71.03 o
  13   6   7      750.60      593.91     92.29 o
  14   6   7      534.71      421.46     95.03 o
  15   6   7       72.80       77.85     23.94 o
  16   6   7        0.04        5.98     68.75 o
   1   7   7       71.74       67.18     49.10 o
   2   7   7        0.42      -19.87     41.80 o
   3   7   7      335.37      351.39     60.45 o
   4   7   7       15.97       14.73     34.84 o
   5   7   7       81.90       70.25     55.05 o
   6   7   7      452.31      428.83     50.71 o
   7   7   7        0.02      -21.53     21.42 o
   8   7   7        3.39      -15.13     47.70 o
   9   7   7      703.32      638.49    113.36 o
  10   7   7        2.87        6.03     24.39 o
  11   7   7      210.05      191.31     49.20 o
  12   7   7       83.73      102.04     29.05 o
  13   7   7        0.23      -10.05     23.67 o
   0   8   7      244.59      160.08    143.53 o
   1   8   7      103.12        6.17     42.21 o
   2   8   7       47.81      -19.45     48.25 o
   3   8   7      209.40      144.31     60.91 o
   4   8   7        2.39       12.68     31.25 o
   5   8   7       14.38       -2.77     34.09 o
   6   8   7      246.30      205.61     47.24 o
   7   8   7        0.04      -44.28     50.80 o
   8   8   7        9.39      -30.74     33.09 o
   0   0   8       71.41      164.92     42.04 o
   1   0   8      195.25      242.15     33.49 o
   2   0   8      521.22      542.27     39.33 o
   3   0   8     1927.92     1833.45     55.10 o
   4   0   8      340.20      423.76     38.11 o
   5   0   8     4669.49     3984.85    166.76 o
   6   0   8      675.85      748.84     56.99 o
   7   0   8     8587.89     9118.85    148.05 o
   8   0   8    10052.66     9025.65   1081.92 o
   9   0   8       43.22       35.98     16.73 o
  10   0   8       82.56      144.24     22.34 o
  11   0   8        6.58       26.32     14.55 o
  12   0   8      271.82      276.70     34.05 o
  13   0   8     3163.60     3120.28    147.35 o
  14   0   8        9.05       65.04     21.90 o
  15   0   8     3797.60     3626.50    150.42 o
  16   0   8     2025.79     1893.87    101.96 o
  17   0   8      807.41      772.95     92.07 o
  18   0   8      489.89      643.54    120.10 o
  19   0   8      656.41     1006.81    104.70 o
  20   0   8     2526.60     2270.61    122.08 o
  21   0   8       89.32       96.80     71.53 o
  22   0   8      318.10      252.41     73.73 o
   1   1   8      309.99      350.85     34.38 o
   2   1   8        2.60       -1.66     13.81 o
   3   1   8       73.14       90.77     20.14 o
   4   1   8     2048.28     2181.03     90.78 o
   5   1   8       22.81       17.70     16.53 o
   6   1   8        1.84       -7.19     11.69 o
   7   1   8      398.46      456.04     65.12 o
   8   1   8     2184.63     2107.18     70.49 o
   9   1   8       54.24       99.11     18.21 o
  10   1   8       93.94       85.86     19.55 o
  11   1   8       97.12      141.74     17.27 o
  12   1   8     1906.09     1665.82     64.76 o
  13   1   8      536.49      532.47     56.81 o
  14   1   8      161.44      169.52     27.09 o
  15   1   8       31.47      124.40     31.49 o
  16   1   8      966.77      912.25     80.99 o
  17   1   8      137.77      190.85     34.32 o
  18   1   8      263.94      302.53     38.91 o
  19   1   8      322.58      379.07     59.58 o
  20   1   8      423.65      664.13     69.44 o
  21   1   8       40.01      203.53     56.62 o
  22   1   8       25.63       50.57     51.79 o
   0   2   8       17.52       18.18     21.10 o
   1   2   8       23.93       28.14     14.16 o
   2   2   8      965.24      940.70     35.86 o
   3   2   8     3264.68     3333.24    103.12 o
   4   2   8      765.23      922.67     39.43 o
   5   2   8     5020.55     5296.95    166.82 o
   6   2   8      354.32      413.93     32.27 o
   7   2   8     2167.20     2244.23     56.27 o
   8   2   8     4792.88     4889.11     91.50 o
   9   2   8       47.13       44.96     21.72 o
  10   2   8       11.74       33.33     18.50 o
  11   2   8      157.57      192.15     27.68 o
  12   2   8      432.42      433.55     37.07 o
  13   2   8     2119.83     1866.90     63.69 o
  14   2   8        0.00       22.10     20.27 o
  15   2   8     2689.05     2534.28     84.09 o
  16   2   8      351.75      466.76     44.83 o
  17   2   8     1410.79     1382.94     59.71 o
  18   2   8      136.40      228.81     37.57 o
  19   2   8      241.32      303.99     47.70 o
  20   2   8      820.08      930.52     68.54 o
  21   2   8       22.18       80.38     31.28 o
  22   2   8       20.98      143.67     72.51 o
   1   3   8       60.27       66.54     14.00 o
   2   3   8       24.38        8.01     24.56 o
   3   3   8     1312.06     1457.88     41.28 o
   4   3   8     1757.70     2000.14     49.71 o
   5   3   8      137.66      187.96     25.06 o
   6   3   8      156.75      138.15     21.29 o
   7   3   8      161.32      207.02     25.50 o
   8   3   8     3491.66     3488.07     71.52 o
   9   3   8        1.33        1.26     14.92 o
  10   3   8      232.12      273.77     29.74 o
  11   3   8       86.46       58.41     20.30 o
  12   3   8     3764.39     3502.03     75.41 o
  13   3   8     1054.39     1018.62     45.58 o
  14   3   8      212.23      260.43     44.29 o
  15   3   8      614.73      653.14     59.63 o
  16   3   8     1625.77     1599.11     75.46 o
  17   3   8      196.40      210.66     41.64 o
  18   3   8      257.81      301.41     46.89 o
  19   3   8      716.17      685.30     67.87 o
  20   3   8     1149.92     1135.65     71.65 o
  21   3   8      362.83      384.40     57.34 o
   0   4   8       64.93       60.68     17.41 o
   1   4   8      345.77      399.82     27.56 o
   2   4   8      269.77      320.72     24.67 o
   3   4   8      554.01      605.43     36.48 o
   4   4   8      104.01      136.52     23.02 o
   5   4   8      534.51      567.26     41.42 o
   6   4   8       60.26       40.83     18.99 o
   7   4   8      128.62      120.58     22.59 o
   8   4   8      297.37      288.63     30.11 o
   9   4   8      727.29      800.12     43.24 o
  10   4   8       71.00       87.12     22.48 o
  11   4   8      796.88      843.05     51.75 o
  12   4   8      631.26      775.60     53.60 o
  13   4   8      641.84      711.55     56.38 o
  14   4   8       16.30       41.97     20.83 o
  15   4   8      353.17      355.52     44.82 o
  16   4   8       27.30       27.17     27.39 o
  17   4   8      773.69      688.22     59.00 o
  18   4   8        4.36       45.10     45.33 o
  19   4   8      177.89      158.95     41.09 o
  20   4   8       17.38       22.11     78.82 o
   1   5   8       47.78       35.18     34.77 o
   2   5   8       31.86       23.83     25.60 o
   3   5   8      597.73      615.23     43.38 o
   4   5   8       56.69      104.39     24.27 o
   5   5   8       12.38       11.54     16.95 o
   6   5   8      421.81      483.61     37.79 o
   7   5   8       11.06       17.13     17.43 o
   8   5   8      325.81      374.34     42.66 o
   9   5   8       15.43       17.33     20.26 o
  10   5   8       11.71       36.46     38.87 o
  11   5   8      180.19      220.30     36.97 o
  12   5   8      252.47      325.21     67.49 o
  13   5   8      172.68      204.55     37.20 o
  14   5   8       28.86      112.02     30.95 o
  15   5   8      749.81      774.29     92.12 o
  16   5   8       24.70       46.98     54.65 o
  17   5   8        0.38       29.95     46.10 o
  18   5   8        8.21        4.49     50.80 o
   0   6   8      320.73      361.74    163.11 o
   1   6   8      180.95      175.57    117.65 o
   2   6   8       58.09       61.35     35.65 o
   3   6   8      157.92      117.68     43.99 o
   4   6   8      356.43      334.85     39.32 o
   5   6   8       79.10       89.70     34.06 o
   6   6   8        1.76      -31.58     33.39 o
   7   6   8       34.22       10.02     22.87 o
   8   6   8       18.16      269.21    303.53 o
   9   6   8      503.92      445.88     59.10 o
  10   6   8       45.36       81.75     25.02 o
  11   6   8      259.05      310.37     66.94 o
  12   6   8      128.63      101.52     30.15 o
  13   6   8        2.44       64.96     29.22 o
  14   6   8       97.67      125.75     29.12 o
  15   6   8       63.88      105.44     36.27 o
  16   6   8       28.89       56.52     82.25 o
   1   7   8        0.35      -24.83    107.02 o
   2   7   8       24.84      -60.38     85.51 o
   3   7   8       36.11       94.35     76.88 o
   4   7   8      187.07      126.06     75.65 o
   5   7   8        0.02      -31.66     33.61 o
   6   7   8        0.28      -28.07     58.43 o
   7   7   8        1.11       16.81     31.22 o
   8   7   8        0.28      -24.20     21.44 o
   9   7   8       33.74       -3.49     46.95 o
  10   7   8        4.65       45.31     33.24 o
  11   7   8      269.80      208.39     43.02 o
  12   7   8       10.26       29.53     36.67 o
  13   7   8       61.21       17.44     45.12 o
   0   8   8       13.61     -253.89    170.97 o
   1   8   8        6.31       32.61    102.70 o
   2   8   8       35.48       69.59     65.06 o
   3   8   8      256.24      169.73     55.28 o
   4   8   8      328.29      311.50     58.15 o
   5   8   8       70.48        2.16     37.84 o
   6   8   8       79.16       18.87     60.95 o
   7   8   8       21.62      -19.65     43.37 o
   1   1   9       60.09       31.79     16.50 o
   2   1   9       38.74       39.53     10.26 o
   3   1   9      222.02      285.53     26.27 o
   4   1   9    22110.42    25093.25    783.85 o
   5   1   9     3895.28     4146.70    109.64 o
   6   1   9       31.56       19.64     13.58 o
   7   1   9     1549.85     1646.23     41.45 o
   8   1   9     4466.84     4033.54    396.46 o
   9   1   9       26.72       33.21     11.97 o
  10   1   9        0.04       23.63     10.13 o
  11   1   9       95.45       75.49     20.46 o
  12   1   9     2029.93     1797.72     60.59 o
  13   1   9      837.35      847.85     47.45 o
  14   1   9       77.94      168.48     34.48 o
  15   1   9      414.16      704.37     53.26 o
  16   1   9    25259.82    24653.96    382.60 o
  17   1   9      225.77      381.17     78.89 o
  18   1   9        9.68      115.94     41.48 o
  19   1   9      120.19      262.92     49.49 o
  20   1   9        0.11      105.42     44.04 o
  21   1   9       15.11       34.81     64.69 o
  22   1   9       15.59      -21.32     46.64 o
   0   2   9      232.26      241.42     59.18 o
   1   2   9       38.52       15.25     15.29 o
   2   2   9       10.07        7.39     15.47 o
   3   2   9       77.30      113.89     25.11 o
   4   2   9     2140.59     2140.93     59.87 o
   5   2   9      725.09      735.61     39.69 o
   6   2   9      483.30      680.08     43.46 o
   7   2   9       28.06       26.82     16.85 o
   8   2   9       10.93       20.76     16.66 o
   9   2   9       20.36       34.56     19.72 o
  10   2   9     1623.33     1495.74     51.80 o
  11   2   9      187.32      181.09     29.55 o
  12   2   9      687.94      766.02     50.24 o
  13   2   9        8.34       11.40     18.73 o
  14   2   9      657.46      616.51     53.34 o
  15   2   9      664.36      776.59     52.09 o
  16   2   9      469.97      544.05     48.74 o
  17   2   9      443.36      682.20     96.48 o
  18   2   9      215.94      255.08    101.35 o
  19   2   9       94.50      145.13     45.15 o
  20   2   9      162.57      209.92     39.56 o
  21   2   9       41.94      109.55     47.54 o
  22   2   9      372.44      339.77     96.29 o
   1   3   9      198.03      256.45     30.37 o
   2   3   9       71.46       64.61     34.91 o
   3   3   9        0.33      -19.01     12.68 o
   4   3   9     1030.40     1037.57     36.63 o
   5   3   9      310.02      364.43     28.51 o
   6   3   9     1245.37     1172.57     41.57 o
   7   3   9      276.76      364.07     31.82 o
   8   3   9      915.35      943.98     37.62 o
   9   3   9       84.00       91.25     20.61 o
  10   3   9        3.52       -1.68     18.89 o
  11   3   9        4.13       -6.07     20.64 o
  12   3   9       17.09        6.59     20.94 o
  13   3   9       77.17       71.61     27.42 o
  14   3   9      168.00      195.72     34.77 o
  15   3   9       99.93      167.89     40.59 o
  16   3   9     3192.87     3176.58    105.00 o
  17   3   9        0.37       38.86     46.11 o
  18   3   9      341.52      336.98     53.43 o
  19   3   9        0.34      108.92     42.48 o
  20   3   9        7.86      118.51     46.34 o
  21   3   9       16.96       76.45     49.77 o
   0   4   9      400.95      266.84    170.26 o
   1   4   9        3.08       20.15     12.61 o
   2   4   9      400.28      416.60     32.55 o
   3   4   9       13.24       15.62     18.62 o
   4   4   9      344.11      375.87     31.31 o
   5   4   9      323.98      379.00     32.54 o
   6   4   9       45.09       71.73     18.65 o
   7   4   9      171.55      192.63     24.21 o
   8   4   9        6.99       11.44     15.67 o
   9   4   9      141.92      167.35     27.24 o
  10   4   9      825.36      838.49     45.86 o
  11   4   9       46.57       55.93     21.30 o
  12   4   9      785.18      811.87     53.45 o
  13   4   9       79.08       84.65     29.78 o
  14   4   9       69.05       91.69     31.58 o
  15   4   9      498.20      534.22     50.24 o
  16   4   9        3.97       50.81     60.28 o
  17   4   9      125.29      100.66     63.88 o
  18   4   9      128.23      165.32     48.08 o
  19   4   9       24.11      -11.90     72.63 o
   1   5   9        4.54      -36.08     35.82 o
   2   5   9       20.07       13.22     17.43 o
   3   5   9      102.18      117.65     23.68 o
   4   5   9      102.87      106.32     24.04 o
   5   5   9      103.59       91.93     23.18 o
   6   5   9      208.25      211.63     27.57 o
   7   5   9        8.29        2.75     15.32 o
   8   5   9       75.90       90.32     25.82 o
   9   5   9      196.26      230.30     35.38 o
  10   5   9       45.05       91.23     27.04 o
  11   5   9      100.89      178.45     35.86 o
  12   5   9      101.81      117.57     27.43 o
  13   5   9        0.77        8.77     20.81 o
  14   5   9       92.36      144.76     30.56 o
  15   5   9        0.19       18.35     22.11 o
  16   5   9        6.36       50.14     41.96 o
  17   5   9       31.56       44.79     20.75 o
  18   5   9        3.51      107.95     54.88 o
   0   6   9      315.04      223.16    117.79 o
   1   6   9        7.51        9.59     50.44 o
   2   6   9       70.69       57.27     36.12 o
   3   6   9       22.23        7.78     41.80 o
   4   6   9       11.52       42.26     45.87 o
   5   6   9        7.45       38.31     21.02 o
   6   6   9        1.82       -3.81     29.99 o
   7   6   9       86.68       48.39     33.47 o
   8   6   9       26.10       54.95     32.82 o
   9   6   9      121.92       78.59     29.97 o
  10   6   9       27.65      127.23     40.43 o
  11   6   9       16.02       18.05     28.90 o
  12   6   9        4.53       47.07     34.91 o
  13   6   9      180.82      155.70     34.34 o
  14   6   9       13.36       72.82     28.80 o
  15   6   9       11.18       26.69     33.52 o
   1   7   9        0.11      -68.92    129.65 o
   2   7   9      113.36       87.63    129.49 o
   3   7   9      138.02      153.85     97.93 o
   4   7   9      138.60      146.64     62.56 o
   5   7   9      233.33      314.27     56.89 o
   6   7   9        1.64      -42.33     28.22 o
   7   7   9       57.70       45.35     35.64 o
   8   7   9      252.36      205.29     52.72 o
   9   7   9       39.17        6.62     34.50 o
  10   7   9       29.25        5.44     23.01 o
  11   7   9       31.58       45.34     28.00 o
  12   7   9      897.01      684.47    274.70 o
   0   8   9       17.23      -50.89    153.25 o
   1   8   9        4.41     -148.89     99.26 o
   2   8   9       33.78      -17.43     42.59 o
   3   8   9       35.67       26.89     80.22 o
   4   8   9       33.97      -11.76     37.23 o
   5   8   9       33.03      116.22    115.09 o
   6   8   9       72.85       65.72     38.77 o
   0   0  10     1236.21     1087.85     68.88 o
   1   0  10     4034.88     4132.43     89.41 o
   2   0  10     2520.52     2638.63     70.46 o
   3   0  10      787.39      833.06     44.00 o
   4   0  10      943.18     1000.16     45.73 o
   5   0  10     2649.30     2634.91     72.96 o
   6   0  10     1677.34     1856.66     80.35 o
   7   0  10    10841.28    10149.20   1394.05 o
   8   0  10     3961.05     4223.43     98.67 o
   9   0  10      782.22      707.84     43.37 o
  10   0  10      669.88      643.49     46.84 o
  11   0  10      120.01      212.63     25.33 o
  12   0  10     2634.16     2647.60     68.62 o
  13   0  10    12105.57    11413.19    205.88 o
  14   0  10     3690.81     3557.12    106.94 o
  15   0  10      341.53      505.33     79.96 o
  16   0  10      234.14      215.46     77.40 o
  17   0  10      324.98      310.23    172.25 o
  18   0  10      888.10      710.77    245.50 o
  19   0  10     7469.36     6499.09    266.61 o
  20   0  10     1527.19     1593.08    167.26 o
  21   0  10      861.51     1187.99    141.92 o
  22   0  10      238.18      627.86    201.28 o
   1   1  10     2745.51     2885.11     59.99 o
   2   1  10      527.87      575.56     39.62 o
   3   1  10       48.26       29.43     19.96 o
   4   1  10      491.85      499.37     31.26 o
   5   1  10       71.68       72.76     19.87 o
   6   1  10      418.15      517.60     35.03 o
   7   1  10      209.11      214.95     22.87 o
   8   1  10       39.00       74.54     11.85 o
   9   1  10       32.52       44.65     15.28 o
  10   1  10      192.19      183.26     19.65 o
  11   1  10       29.13       98.46     20.76 o
  12   1  10      340.92      409.72     31.13 o
  13   1  10     1574.42     1389.68     48.86 o
  14   1  10      127.20      184.87     28.47 o
  15   1  10       64.97      104.89     27.56 o
  16   1  10      141.95      212.62     33.73 o
  17   1  10       30.50      164.81     41.68 o
  18   1  10      263.29      452.32     59.70 o
  19   1  10      300.06      471.46     59.99 o
  20   1  10       86.38      192.64     50.14 o
  21   1  10      213.85      300.29     75.58 o
  22   1  10       13.34       -3.15     51.06 o
   0   2  10      501.65      722.28     84.24 o
   1   2  10     2364.82     2630.32     62.14 o
   2   2  10      308.90      369.85     29.92 o
   3   2  10        5.42        9.17     15.00 o
   4   2  10      142.86      220.00     30.48 o
   5   2  10     1646.59     1601.46     53.26 o
   6   2  10      208.11      279.23     33.62 o
   7   2  10     1288.54     1311.42     45.99 o
   8   2  10     1269.83     1273.74     46.03 o
   9   2  10       12.21       43.39     20.77 o
  10   2  10      390.19      460.22     36.91 o
  11   2  10      103.87      161.66     27.74 o
  12   2  10     1780.14     1625.78     57.17 o
  13   2  10     4735.15     4427.11    101.57 o
  14   2  10     1254.14     1058.43     56.71 o
  15   2  10      106.92      114.76     35.44 o
  16   2  10        0.68       55.94     32.02 o
  17   2  10      154.92      225.66     38.34 o
  18   2  10      364.79      550.09     65.22 o
  19   2  10     2573.05     2256.55    107.10 o
  20   2  10      310.02      461.22     71.66 o
  21   2  10       37.55      190.24     59.46 o
   1   3  10     1433.07     1454.33     59.49 o
   2   3  10     1258.89     1061.54     51.01 o
   3   3  10        1.68        2.72     23.19 o
   4   3  10      325.07      346.85     34.05 o
   5   3  10       97.71      109.13     26.96 o
   6   3  10      465.33      443.93     38.31 o
   7   3  10      420.64      492.93     38.44 o
   8   3  10       49.24       65.23     21.20 o
   9   3  10      152.45      156.36     29.15 o
  10   3  10      240.66      253.54     35.82 o
  11   3  10        7.71      -12.00     26.31 o
  12   3  10      537.00      603.68     49.27 o
  13   3  10     2678.36     2587.80     75.83 o
  14   3  10      152.39      192.77     52.53 o
  15   3  10        1.23       74.64     41.31 o
  16   3  10       68.37       72.97     34.50 o
  17   3  10       95.97      142.35     66.88 o
  18   3  10      229.54      237.34     42.38 o
  19   3  10      764.48      745.16     93.36 o
  20   3  10      230.92      347.04     66.51 o
   0   4  10       46.04       57.95     30.13 o
   1   4  10      817.65      785.42     38.19 o
   2   4  10       46.38       49.39     16.32 o
   3   4  10       51.72       68.94     21.37 o
   4   4  10        8.06       24.67     15.96 o
   5   4  10      285.31      338.74     30.93 o
   6   4  10       31.20       50.44     17.80 o
   7   4  10      485.08      513.05     34.95 o
   8   4  10       68.67       99.79     20.56 o
   9   4  10       22.70       33.92     19.19 o
  10   4  10      268.93      266.52     29.92 o
  11   4  10       21.19       60.17     20.70 o
  12   4  10      401.97      398.06     44.50 o
  13   4  10       27.53        0.33     40.66 o
  14   4  10       40.16       14.79     34.20 o
  15   4  10       37.11       40.95     57.83 o
  16   4  10      139.58      225.68     70.11 o
  17   4  10       33.90       31.63     55.97 o
  18   4  10       23.04       96.57     84.39 o
  19   4  10       30.33       33.16     61.32 o
   1   5  10       10.42       -7.00     28.43 o
   2   5  10      475.30      528.03     50.41 o
   3   5  10      185.70      221.03     47.54 o
   4   5  10        0.03       21.33     24.56 o
   5   5  10        2.11       37.78     17.98 o
   6   5  10       25.84       36.83     18.25 o
   7   5  10       97.62      131.77     24.08 o
   8   5  10      444.51      530.22     40.31 o
   9   5  10        9.41        2.46     19.82 o
  10   5  10        3.53       24.72     21.62 o
  11   5  10       45.22       65.70     24.28 o
  12   5  10        6.28       46.09     29.84 o
  13   5  10      126.10      101.70     30.50 o
  14   5  10       31.47      -16.09     36.40 o
  15   5  10      162.15      138.44     41.36 o
  16   5  10      122.67      116.18     71.68 o
  17   5  10       16.05       59.25     62.13 o
   0   6  10       46.19      103.61    139.09 o
   1   6  10      132.25      158.48     59.88 o
   2   6  10       24.79       15.50     38.34 o
   3   6  10       11.96       -2.54     63.30 o
   4   6  10        1.53       16.51     38.21 o
   5   6  10        8.66      -10.71     33.88 o
   6   6  10      131.93      107.59     31.63 o
   7   6  10      178.99      198.31     33.41 o
   8   6  10       21.99       38.23     23.88 o
   9   6  10       98.72      129.33     33.27 o
  10   6  10      776.81      762.72     59.37 o
  11   6  10        0.06       29.65     27.61 o
  12   6  10       52.36       68.91     38.12 o
  13   6  10      237.00      168.65     36.11 o
  14   6  10       44.70       -3.51     48.57 o
  15   6  10        9.25       54.36     25.08 o
   1   7  10        0.57      -10.28     94.25 o
   2   7  10       31.32       -8.49     57.69 o
   3   7  10       28.39      -11.75     72.57 o
   4   7  10        5.02      -16.06     67.47 o
   5   7  10        0.93      -23.10     62.56 o
   6   7  10        1.33      -42.38     28.25 o
   7   7  10        7.54        5.34     35.86 o
   8   7  10       34.06       -1.87     44.81 o
   9   7  10       40.23       64.41     41.78 o
  10   7  10        1.56      -15.34     25.30 o
  11   7  10      242.87      216.87     76.80 o
   0   8  10       52.11      126.66    168.11 o
   1   8  10        3.42      -98.51    106.42 o
   2   8  10        0.28      -21.98     60.46 o
   3   8  10       36.21      -35.99     32.92 o
   4   8  10       14.29      -17.65     70.48 o
   5   8  10       79.55       14.35     64.77 o
   1   1  11     2578.83     2540.45     58.33 o
   2   1  11       13.54       -4.09     14.04 o
   3   1  11       26.60       32.03     12.09 o
   4   1  11      538.33      588.43     35.04 o
   5   1  11        1.18       26.78     17.11 o
   6   1  11      677.19      732.03     36.78 o
   7   1  11       65.63       62.79     18.28 o
   8   1  11       19.90       22.65     15.24 o
   9   1  11     3767.76     3361.34    212.94 o
  10   1  11      410.72      514.23     67.70 o
  11   1  11     5449.26     5612.83    150.57 o
  12   1  11      541.19      521.24     42.73 o
  13   1  11      230.86      305.33     34.08 o
  14   1  11      233.96      214.68     29.31 o
  15   1  11      248.18      278.55     45.89 o
  16   1  11      788.90      741.10     74.94 o
  17   1  11       73.39      173.03     37.48 o
  18   1  11     1317.16     1337.17     72.21 o
  19   1  11      941.96     1069.93     70.72 o
  20   1  11       15.80       85.03     49.27 o
  21   1  11      446.35      509.88     72.59 o
   0   2  11       46.83       21.76     14.55 o
   1   2  11     2587.79     2355.79     58.09 o
   2   2  11       35.61       21.67     16.14 o
   3   2  11        2.00       -5.88     15.97 o
   4   2  11      538.25      632.73     38.93 o
   5   2  11       32.80       13.59     21.12 o
   6   2  11      202.77      263.76     33.88 o
   7   2  11       66.34      112.75     24.46 o
   8   2  11       49.34       54.37     21.48 o
   9   2  11     2224.21     2154.46     64.74 o
  10   2  11     7918.07     8168.54    118.07 o
  11   2  11       63.35      108.39     23.37 o
  12   2  11       92.37       90.15     23.87 o
  13   2  11      753.82      832.76     55.94 o
  14   2  11       15.10       32.08     18.80 o
  15   2  11        3.87      -13.75     17.67 o
  16   2  11       68.89       72.45     44.93 o
  17   2  11      194.27      209.97     50.27 o
  18   2  11      728.19      924.01     71.15 o
  19   2  11      286.52      367.91    112.37 o
  20   2  11       76.31      152.87     57.45 o
  21   2  11      313.26      343.15     82.02 o
   1   3  11     2328.70     1886.80    216.78 o
   2   3  11      992.11     1051.57     68.88 o
   3   3  11       21.22       -0.23     25.86 o
   4   3  11        8.43       -1.23     23.81 o
   5   3  11      374.51      470.45     39.42 o
   6   3  11       85.66      110.40     27.97 o
   7   3  11      326.23      350.37     34.44 o
   8   3  11     1019.54      958.61     44.71 o
   9   3  11     3066.07     2848.33     72.72 o
  10   3  11      460.30      536.25     47.52 o
  11   3  11     2493.34     2395.30     66.58 o
  12   3  11      867.60     1057.89     57.59 o
  13   3  11     1455.08     1357.82     63.85 o
  14   3  11        0.12       74.46     23.19 o
  15   3  11      140.20      212.85     36.53 o
  16   3  11       45.50       80.75     27.10 o
  17   3  11       22.38       96.25     29.67 o
  18   3  11       37.93       92.47     43.21 o
  19   3  11     1106.89     1082.37     66.79 o
  20   3  11      320.19      559.31     86.14 o
   0   4  11      556.82      590.35    142.81 o
   1   4  11      952.67      929.31     51.22 o
   2   4  11      128.65      194.48     32.68 o
   3   4  11       29.23       65.62     32.15 o
   4   4  11       26.08       37.90     24.82 o
   5   4  11       82.89      123.92     29.62 o
   6   4  11        6.88       23.81     24.95 o
   7   4  11        0.06       19.28     17.48 o
   8   4  11      134.25      167.08     27.79 o
   9   4  11     1301.87     1100.30     56.24 o
  10   4  11     3550.47     3719.07    116.04 o
  11   4  11       77.26       75.94     26.31 o
  12   4  11       47.23       49.44     25.41 o
  13   4  11      587.97      862.16    229.79 o
  14   4  11        2.02       26.70     49.23 o
  15   4  11       29.42       30.49     41.38 o
  16   4  11        2.99       62.18     40.01 o
  17   4  11      283.31      270.34     45.24 o
  18   4  11      204.67      265.56     44.82 o
  19   4  11        3.93      -21.01     39.41 o
   1   5  11      126.40      167.09     41.25 o
   2   5  11      411.82      458.94     48.38 o
   3   5  11       32.17       72.54     27.11 o
   4   5  11       17.76       36.59     21.91 o
   5   5  11       54.08       90.94     22.07 o
   6   5  11       56.87       62.84     19.08 o
   7   5  11      543.04      500.65     40.57 o
   8   5  11      304.84      346.63     38.66 o
   9   5  11     1120.26     1147.34     68.37 o
  10   5  11      419.85      394.07     62.46 o
  11   5  11      452.87      439.37     59.69 o
  12   5  11      177.86      244.02     38.69 o
  13   5  11      692.60      613.83     72.36 o
  14   5  11       63.89       33.47     32.80 o
  15   5  11      111.70      100.49     43.62 o
  16   5  11       54.57        1.79     52.78 o
  17   5  11      140.59      161.09     47.59 o
   0   6  11      479.11      497.24    221.15 o
   1   6  11       64.94       85.52     39.77 o
   2   6  11       65.76       73.00     38.94 o
   3   6  11        9.43       -0.77     45.86 o
   4   6  11      421.50      374.28     56.31 o
   5   6  11       18.75       53.92     39.30 o
   6   6  11        0.47       11.35     33.67 o
   7   6  11        0.09       86.05     48.57 o
   8   6  11      103.37      121.53     40.03 o
   9   6  11      249.47      271.55     42.39 o
  10   6  11      222.44      254.94     38.50 o
  11   6  11       25.63       42.10     23.99 o
  12   6  11       40.54       45.56     30.44 o
  13   6  11      103.15      122.77     33.22 o
  14   6  11        0.85      -35.11     29.14 o
   1   7  11      188.68      203.93     70.15 o
   2   7  11        5.74     -111.71    133.66 o
   3   7  11       79.81       70.44     99.98 o
   4   7  11       13.91        5.97     34.74 o
   5   7  11        3.61       19.64     30.18 o
   6   7  11      102.89       45.01     57.40 o
   7   7  11      132.74       97.50     58.68 o
   8   7  11        0.58      -30.77     26.89 o
   9   7  11        9.11        5.95     27.44 o
  10   7  11       12.87       41.94     32.71 o
  11   7  11       10.27      -16.81     37.68 o
   0   8  11      269.39      236.16    192.99 o
   1   8  11       21.06     -176.24    117.49 o
   2   8  11        1.24      -54.71     93.65 o
   3   8  11       81.64       40.87     71.31 o
   0   0  12     5332.43     4827.40    145.34 o
   1   0  12      153.26      184.17     32.33 o
   2   0  12      742.52      852.27     46.20 o
   3   0  12      311.46      436.69     41.98 o
   4   0  12       15.08       20.07     19.47 o
   5   0  12      803.19      695.21     45.31 o
   6   0  12     1785.85     1694.64     61.72 o
   7   0  12      299.04      294.19     30.36 o
   8   0  12      301.30      308.66     38.29 o
   9   0  12       15.91       24.66     16.49 o
  10   0  12      811.96      909.33     47.33 o
  11   0  12       42.79       44.50     28.28 o
  12   0  12      755.55      754.44     59.67 o
  13   0  12      647.17      672.67     54.55 o
  14   0  12     1206.86     1120.93     76.60 o
  15   0  12     1137.22     1074.28    100.28 o
  16   0  12      261.67      421.10    128.09 o
  17   0  12      223.41      328.46     79.33 o
  18   0  12      599.59      675.54    244.59 o
  19   0  12      171.00      194.42     75.48 o
  20   0  12      995.49     1246.52    124.52 o
  21   0  12      296.04      543.64    102.99 o
   1   1  12        4.13       17.66     16.80 o
   2   1  12       23.19       38.19     17.17 o
   3   1  12       72.45       54.93     15.12 o
   4   1  12       58.52       95.09     24.23 o
   5   1  12       38.40       14.88     17.14 o
   6   1  12       26.36       47.86     14.39 o
   7   1  12       52.35       66.94     20.22 o
   8   1  12      126.38      156.88     23.20 o
   9   1  12        6.06       13.09     16.58 o
  10   1  12       10.78       -1.13     16.64 o
  11   1  12        0.61      -13.68     18.01 o
  12   1  12        8.14       18.78     21.67 o
  13   1  12       63.57       68.33     22.36 o
  14   1  12      625.68      473.06     70.62 o
  15   1  12       44.33      105.67     30.00 o
  16   1  12       71.53      135.18     35.18 o
  17   1  12       43.77       75.20     37.42 o
  18   1  12        0.33       82.56     37.80 o
  19   1  12       50.65      148.97     47.48 o
  20   1  12        0.96      183.16     51.04 o
  21   1  12       23.84      160.57     63.47 o
   0   2  12     3265.52     2963.15    211.27 o
   1   2  12      313.11      383.66     39.88 o
   2   2  12     1031.66     1072.31     42.39 o
   3   2  12        2.50       -4.52     16.62 o
   4   2  12        0.75      -10.02     15.74 o
   5   2  12       87.79       84.79     27.53 o
   6   2  12       32.85       47.60     23.62 o
   7   2  12      115.30      176.69     31.39 o
   8   2  12      160.73      157.77     27.23 o
   9   2  12       51.23       72.57     21.04 o
  10   2  12       94.37      129.92     26.47 o
  11   2  12        1.99       35.69     18.30 o
  12   2  12       17.27       44.93     15.64 o
  13   2  12      535.96      553.84     52.70 o
  14   2  12      335.65      400.03     75.10 o
  15   2  12      684.86      617.93     58.17 o
  16   2  12       60.67      127.45     38.94 o
  17   2  12       68.22       75.25     38.50 o
  18   2  12        3.03       70.91     36.31 o
  19   2  12       74.35      126.84     54.88 o
  20   2  12      179.88      276.60     66.96 o
   1   3  12       82.36      334.39    154.10 o
   2   3  12      791.51      791.30     39.36 o
   3   3  12      457.39      550.28     53.80 o
   4   3  12       11.13       32.50     25.88 o
   5   3  12        0.53        9.38     20.98 o
   6   3  12      179.68      264.04     34.66 o
   7   3  12      630.11      745.03     69.15 o
   8   3  12       15.23       20.29     18.09 o
   9   3  12      327.77      371.23     37.21 o
  10   3  12      193.74      275.52     33.56 o
  11   3  12       79.81      109.27     29.78 o
  12   3  12       20.27       23.38     21.89 o
  13   3  12      377.31      413.45     42.13 o
  14   3  12     1129.84     1177.56     67.12 o
  15   3  12        0.31       29.06     25.02 o
  16   3  12       91.99      138.67     48.01 o
  17   3  12       20.75       14.81     32.74 o
  18   3  12       29.32       68.43     50.91 o
  19   3  12      321.16      416.13     99.54 o
   0   4  12      114.69      102.64     33.95 o
   1   4  12      887.29      799.70     78.19 o
   2   4  12      431.10      548.10     68.62 o
   3   4  12      196.29      250.54     35.80 o
   4   4  12       64.90       68.54     27.15 o
   5   4  12      409.91      452.67     55.06 o
   6   4  12      623.37      732.95     60.32 o
   7   4  12     1875.66     1735.37     64.47 o
   8   4  12      161.64      183.01     31.23 o
   9   4  12      418.14      491.73     43.24 o
  10   4  12      818.68      804.24     47.46 o
  11   4  12       92.14      149.63     33.99 o
  12   4  12       17.33       24.22     23.84 o
  13   4  12      276.24      356.83     45.79 o
  14   4  12      135.04      188.75     47.23 o
  15   4  12       70.97       75.80     30.64 o
  16   4  12        6.77       33.44     35.80 o
  17   4  12        7.72       53.95     25.59 o
  18   4  12      405.22      338.51     58.11 o
   1   5  12       20.13       63.40     32.03 o
   2   5  12     1609.64     1591.19     80.45 o
   3   5  12      372.65      487.99     50.19 o
   4   5  12      267.22      318.87     66.05 o
   5   5  12      124.84      188.16     40.65 o
   6   5  12      664.45      691.32     45.58 o
   7   5  12     1109.18     1122.86     48.77 o
   8   5  12      186.61      239.49     30.42 o
   9   5  12     1511.82     1559.12    190.92 o
  10   5  12      874.29      865.09    122.53 o
  11   5  12      621.62      771.60     92.21 o
  12   5  12       69.34        7.96     38.09 o
  13   5  12      159.88      189.18     40.72 o
  14   5  12      194.31       83.98     62.98 o
  15   5  12      355.78      339.82     56.90 o
  16   5  12       11.69       52.41     35.79 o
   0   6  12      233.46      267.37    173.55 o
   1   6  12       72.09       -6.43     58.72 o
   2   6  12        6.42       12.29     71.97 o
   3   6  12      107.36      186.11     68.99 o
   4   6  12      456.37      542.36    105.11 o
   5   6  12      339.38      371.92     91.70 o
   6   6  12      131.79      254.24     82.86 o
   7   6  12      598.97      610.50     73.03 o
   8   6  12      235.56      303.33     51.04 o
   9   6  12      217.82      203.75     36.72 o
  10   6  12        2.60       63.47     35.62 o
  11   6  12      116.57      114.29     28.46 o
  12   6  12      199.26      372.02     70.97 o
  13   6  12       26.44       51.09     27.85 o
  14   6  12      219.47       92.86     37.28 o
   1   7  12       45.22       36.96     38.99 o
   2   7  12      288.87      299.23     95.12 o
   3   7  12       23.65      -27.14     50.46 o
   4   7  12      137.07       52.99    115.92 o
   5   7  12        3.19       -1.32     68.13 o
   6   7  12     1100.40     1129.85     93.39 o
   7   7  12      574.37      681.09     91.08 o
   8   7  12       29.35      151.63     53.99 o
   9   7  12      674.05      572.48    124.13 o
  10   7  12       84.81       84.46     56.09 o
   1   1  13      592.26      643.39     57.61 o
   2   1  13       99.55      128.32     22.48 o
   3   1  13        3.90       19.36     16.07 o
   4   1  13      191.70      197.52     29.38 o
   5   1  13      887.54      774.80     34.96 o
   6   1  13        6.02      226.93    130.84 o
   7   1  13       15.47       29.62     18.39 o
   8   1  13       65.72       72.87     18.84 o
   9   1  13       15.40        9.29     17.22 o
  10   1  13        3.71        2.09     19.11 o
  11   1  13      117.19      104.39     23.96 o
  12   1  13       87.69      135.28     32.48 o
  13   1  13       76.24       64.53     30.68 o
  14   1  13       10.52       11.18     29.62 o
  15   1  13      156.02      205.10     52.25 o
  16   1  13      121.94      144.52     37.30 o
  17   1  13        5.47       66.18     39.14 o
  18   1  13        0.86      124.58     42.85 o
  19   1  13       53.91      138.75     61.08 o
  20   1  13       35.65      181.27     51.74 o
   0   2  13       39.35       55.47     23.10 o
   1   2  13      431.68      506.37     45.34 o
   2   2  13      124.21      138.21     25.42 o
   3   2  13     1405.09     1233.26     58.62 o
   4   2  13      148.91      199.28     27.66 o
   5   2  13       31.57       28.49     17.06 o
   6   2  13       26.75       35.14     22.78 o
   7   2  13        9.80        6.76     21.33 o
   8   2  13      195.97      241.13     30.46 o
   9   2  13        0.72       13.81     16.91 o
  10   2  13      698.84      752.33     74.98 o
  11   2  13      467.14      573.96     59.69 o
  12   2  13     1476.46     1363.03     64.05 o
  13   2  13       16.19       71.78     29.38 o
  14   2  13       79.79       81.67     33.73 o
  15   2  13        0.08       64.70     24.34 o
  16   2  13       39.15       20.99     29.65 o
  17   2  13        2.07       42.39     36.38 o
  18   2  13       26.61       55.73     38.27 o
  19   2  13        4.78      105.18     37.98 o
  20   2  13       53.93       86.82     55.48 o
   1   3  13      797.48      836.23     49.36 o
   2   3  13      106.33      196.10     31.90 o
   3   3  13       80.63      146.90     28.62 o
   4   3  13       45.74       55.22     25.76 o
   5   3  13        1.48       -5.77     22.88 o
   6   3  13       16.79       29.27     22.91 o
   7   3  13       38.30       50.94     24.67 o
   8   3  13      100.44      155.78     27.06 o
   9   3  13        0.31       11.34     18.98 o
  10   3  13       72.08       92.00     29.84 o
  11   3  13      906.46      803.98     59.07 o
  12   3  13      150.14      176.09     31.35 o
  13   3  13      227.04      217.49     46.57 o
  14   3  13      245.89      225.54     33.69 o
  15   3  13      140.02      159.84     29.54 o
  16   3  13      294.10      352.75     39.50 o
  17   3  13       24.31       38.65     27.34 o
  18   3  13        9.13       82.37     47.83 o
  19   3  13        0.53       77.54     69.42 o
   0   4  13       12.86       62.22     36.01 o
   1   4  13      126.18      125.12     32.22 o
   2   4  13      174.23      194.68     35.76 o
   3   4  13      168.46      216.13     35.67 o
   4   4  13       31.95       44.22     33.40 o
   5   4  13     1476.40     1379.48     80.75 o
   6   4  13      410.02      462.07     71.60 o
   7   4  13     1562.54     1553.58     64.87 o
   8   4  13      407.40      446.52     57.52 o
   9   4  13      176.59      155.33     30.84 o
  10   4  13      137.77      128.02     29.24 o
  11   4  13      548.29      567.49     52.90 o
  12   4  13      538.70      545.91     44.50 o
  13   4  13        4.97       28.55     37.48 o
  14   4  13      194.76      192.97     42.35 o
  15   4  13        6.94       -8.88     26.98 o
  16   4  13        3.33       32.85     34.31 o
  17   4  13       23.72       31.64     37.81 o
   1   5  13       19.29       88.00     33.05 o
   2   5  13      338.79      432.93     55.11 o
   3   5  13       12.33       19.47     26.22 o
   4   5  13       74.53      152.85     68.05 o
   5   5  13       96.39      154.62     43.02 o
   6   5  13      359.92      379.61     49.41 o
   7   5  13       64.55      135.81     28.50 o
   8   5  13        0.67       38.61     27.18 o
   9   5  13      326.85      429.98     45.78 o
  10   5  13       23.84       41.70     26.92 o
  11   5  13       30.06      104.21     37.96 o
  12   5  13       41.35       68.44     29.13 o
  13   5  13        6.15       25.45     37.51 o
  14   5  13       81.96       35.81     37.12 o
  15   5  13       20.36       59.51     29.11 o
  16   5  13      499.74      350.34     95.64 o
   0   6  13      144.10      223.16     66.76 o
   1   6  13       17.00      115.53     46.47 o
   2   6  13       81.97       84.53     39.68 o
   3   6  13      575.55      604.40     69.02 o
   4   6  13      344.83      429.17     57.42 o
   5   6  13     2190.39     2189.54    154.13 o
   6   6  13      845.90      983.59     83.11 o
   7   6  13     1766.28     1834.39     86.13 o
   8   6  13      270.94      350.07     50.13 o
   9   6  13        1.45       28.69     30.34 o
  10   6  13       33.89      140.69     45.59 o
  11   6  13       85.84      116.96     34.52 o
  12   6  13        0.03       -6.86     27.71 o
  13   6  13       17.98       28.40     27.97 o
   1   7  13      101.03      146.95     83.86 o
   2   7  13      957.55      805.70    120.46 o
   3   7  13        0.13       38.16     59.94 o
   4   7  13      240.72      186.98     71.41 o
   5   7  13        0.62       11.25     33.68 o
   6   7  13      685.60      743.39     79.36 o
   7   7  13       95.19       96.13     37.51 o
   8   7  13        6.89       82.89     57.49 o
   0   0  14      399.35      389.11     62.22 o
   1   0  14       59.21       68.28     26.60 o
   2   0  14       28.39       29.61     22.70 o
   3   0  14       11.66       21.34     21.09 o
   4   0  14      308.00      351.29     46.26 o
   5   0  14      571.16      596.03     47.04 o
   6   0  14        9.69       32.44     22.82 o
   7   0  14       71.34      117.40     37.89 o
   8   0  14        5.11       24.03     28.84 o
   9   0  14      556.96      598.38    112.55 o
  10   0  14       60.05       30.53     29.41 o
  11   0  14       39.10       18.71     32.58 o
  12   0  14       29.26       49.17     37.01 o
  13   0  14       56.65       35.20     41.17 o
  14   0  14        0.05      166.99     60.54 o
  15   0  14      350.21      520.34     92.07 o
  16   0  14        0.01      113.89     56.05 o
  17   0  14       76.10      209.11     66.13 o
  18   0  14      102.46      235.13     65.53 o
  19   0  14        8.88      125.92     88.92 o
  20   0  14       32.46      191.61     75.08 o
   1   1  14       61.34       56.95     21.09 o
   2   1  14       29.01       50.29     18.73 o
   3   1  14       11.35       36.70     17.70 o
   4   1  14        0.57        6.03     14.75 o
   5   1  14        0.12       22.81     15.02 o
   6   1  14        1.17       22.34     24.91 o
   7   1  14       59.32      102.37     25.52 o
   8   1  14       43.06       62.07     21.80 o
   9   1  14      215.43      220.09     26.76 o
  10   1  14        0.20       17.07     17.16 o
  11   1  14      292.57      364.92     43.99 o
  12   1  14       18.88       63.44     27.77 o
  13   1  14       49.44       37.36     35.44 o
  14   1  14       42.28       90.07     37.34 o
  15   1  14        5.43       23.51     33.22 o
  16   1  14       49.81       81.69     47.35 o
  17   1  14        7.84        3.51     48.94 o
  18   1  14        0.45       44.78     44.07 o
  19   1  14       16.40      154.88     72.28 o
  20   1  14        6.03       57.63     48.07 o
   0   2  14        9.84       28.51     24.91 o
   1   2  14       43.14       51.95     17.28 o
   2   2  14      260.31      291.14     33.52 o
   3   2  14      159.67      149.20     26.63 o
   4   2  14        0.17       14.46     17.26 o
   5   2  14       38.91       37.36     19.55 o
   6   2  14       19.65        9.56     16.74 o
   7   2  14      427.04      470.74     44.54 o
   8   2  14      380.61      418.53     36.60 o
   9   2  14        1.20       12.81     16.99 o
  10   2  14       64.23       75.66     33.00 o
  11   2  14       53.07       30.25     18.04 o
  12   2  14        9.27       13.89     19.31 o
  13   2  14        0.91        9.63     19.01 o
  14   2  14      304.56      289.68     35.58 o
  15   2  14      108.78      157.13     45.84 o
  16   2  14      138.41      135.51     36.87 o
  17   2  14       72.92      125.15     35.60 o
  18   2  14        0.00       19.45     52.69 o
  19   2  14       41.10      271.45     56.70 o
   1   3  14      940.57      856.41     51.39 o
   2   3  14      107.09      106.15     23.72 o
   3   3  14      449.60      507.19     37.14 o
   4   3  14      304.13      387.12     46.21 o
   5   3  14        0.96        5.58     22.16 o
   6   3  14      308.25      399.09     47.52 o
   7   3  14      182.67      168.85     36.07 o
   8   3  14       13.66       13.44     19.15 o
   9   3  14      335.45      336.69     37.19 o
  10   3  14        0.00        1.47     32.23 o
  11   3  14      172.02      219.70     31.97 o
  12   3  14       27.25       22.50     24.17 o
  13   3  14       18.60       15.74     24.62 o
  14   3  14      123.18      142.05     29.82 o
  15   3  14        0.24       47.81     28.03 o
  16   3  14      428.72      361.50     61.15 o
  17   3  14        1.08       59.81     41.19 o
  18   3  14      362.32      497.10    100.23 o
   0   4  14      682.33      707.21    151.73 o
   1   4  14      235.12      381.05     49.27 o
   2   4  14      545.83      553.30     66.15 o
   3   4  14      442.87      616.57     58.65 o
   4   4  14       17.38       38.38     26.24 o
   5   4  14      565.01      570.68     60.70 o
   6   4  14        0.08       62.43     27.81 o
   7   4  14     1298.32     1173.98    108.80 o
   8   4  14      680.73      912.95    147.15 o
   9   4  14      363.74      415.21     43.41 o
  10   4  14       35.95       90.60     25.48 o
  11   4  14      405.72      462.63     50.38 o
  12   4  14       36.60       72.49     28.63 o
  13   4  14        1.68      -19.73     36.33 o
  14   4  14      350.76      251.40     84.64 o
  15   4  14        1.77       13.84     25.92 o
  16   4  14      179.76      213.00     37.58 o
  17   4  14       61.61      111.51     37.01 o
   1   5  14      910.18     1226.55    386.06 o
   2   5  14      105.96      140.60     50.99 o
   3   5  14      989.89      887.90     66.10 o
   4   5  14      956.31      919.38     77.79 o
   5   5  14       62.80      110.11     31.01 o
   6   5  14      269.26      421.83     65.20 o
   7   5  14      324.41      416.82     43.66 o
   8   5  14      570.86      654.97     57.56 o
   9   5  14       18.82       44.48     31.97 o
  10   5  14       44.17       43.02     27.29 o
  11   5  14       41.73      113.50     31.54 o
  12   5  14        0.21       33.11     41.68 o
  13   5  14        0.07       24.18     26.51 o
  14   5  14       71.57       41.92     37.32 o
  15   5  14       81.35       84.86     35.76 o
   0   6  14      174.71      191.92    109.50 o
   1   6  14        8.75      112.85     48.68 o
   2   6  14        0.11       98.26     58.48 o
   3   6  14       97.76      104.39     60.17 o
   4   6  14      285.53      488.45    115.51 o
   5   6  14        8.70      113.02     49.27 o
   6   6  14       88.86      104.36     49.63 o
   7   6  14       12.72       91.41     30.96 o
   8   6  14        7.27       51.79     30.93 o
   9   6  14      296.11      290.03     86.87 o
  10   6  14       26.28       50.83     29.52 o
  11   6  14        7.51        3.58     36.98 o
  12   6  14       33.62       74.91     35.08 o
   1   7  14      181.96      175.31     54.16 o
   2   7  14        2.63       81.02     39.70 o
   3   7  14      636.99      664.20     92.29 o
   4   7  14      298.34      370.90    134.76 o
   5   7  14        8.53       60.94     31.46 o
   6   7  14      200.22      205.98     96.28 o
   7   7  14      265.58      130.77    138.74 o
   1   1  15        8.61       13.45     18.05 o
   2   1  15       41.56       95.53     21.37 o
   3   1  15       35.41       54.07     20.09 o
   4   1  15        3.05        6.01     16.44 o
   5   1  15       25.55       22.44     16.45 o
   6   1  15        8.54       30.87     18.31 o
   7   1  15       15.93       16.06     18.52 o
   8   1  15      608.82      610.86     37.90 o
   9   1  15       90.58      136.47     24.64 o
  10   1  15       10.05       25.51     23.63 o
  11   1  15       44.99       78.00     31.54 o
  12   1  15       46.38      126.03     33.14 o
  13   1  15        6.29       86.70     33.53 o
  14   1  15      736.27      615.56     64.13 o
  15   1  15        3.91       -6.96     30.00 o
  16   1  15        4.09      105.61     51.96 o
  17   1  15       18.97       55.15    107.05 o
  18   1  15      235.74      338.02     59.70 o
  19   1  15       38.74      124.60     75.49 o
   0   2  15      850.24      824.68     63.03 o
   1   2  15     1135.64     1051.93     45.14 o
   2   2  15      232.81      205.60     34.94 o
   3   2  15      237.45      316.57     33.61 o
   4   2  15      228.10      260.65     32.71 o
   5   2  15      266.18      289.71     33.58 o
   6   2  15      179.96      235.21     29.91 o
   7   2  15       26.25       42.84     24.25 o
   8   2  15      290.74      286.37     39.47 o
   9   2  15      111.21      122.25     32.62 o
  10   2  15       91.51       90.51     23.51 o
  11   2  15      492.88      431.12     46.24 o
  12   2  15       58.03       61.35     27.59 o
  13   2  15       31.23       45.14     28.67 o
  14   2  15       65.05      121.97     41.85 o
  15   2  15        1.18       52.53     29.19 o
  16   2  15       72.19       95.29     34.31 o
  17   2  15        0.23       27.49     34.48 o
  18   2  15       15.15        9.95     34.23 o
   1   3  15      107.65      148.25     24.65 o
   2   3  15        6.54       55.10     19.55 o
   3   3  15       82.76       72.04     28.70 o
   4   3  15      111.94      146.35     32.79 o
   5   3  15        0.32       30.29     26.88 o
   6   3  15      652.16      694.41     59.11 o
   7   3  15      210.10      263.77     42.38 o
   8   3  15       20.83       13.50     18.65 o
   9   3  15        2.78       23.14     19.78 o
  10   3  15       57.17       85.50     23.70 o
  11   3  15       59.07       95.66     29.59 o
  12   3  15        0.10       -2.32     19.60 o
  13   3  15        0.03      -11.64     22.96 o
  14   3  15       82.91       98.32     25.46 o
  15   3  15       27.49       58.91     38.80 o
  16   3  15       22.06       48.69     34.90 o
  17   3  15       60.95      132.92     43.92 o
  18   3  15      132.68      210.08     65.78 o
   0   4  15      374.05      337.16     71.90 o
   1   4  15       12.34       41.63     27.82 o
   2   4  15        0.35       18.66     22.64 o
   3   4  15       50.99       81.01     32.49 o
   4   4  15      508.05      540.06     53.53 o
   5   4  15      200.99      254.46     39.40 o
   6   4  15      240.66      333.54     44.00 o
   7   4  15     1104.81     1085.04     77.34 o
   8   4  15      230.51      310.85     39.60 o
   9   4  15      146.94      149.01     34.50 o
  10   4  15       67.97      131.76     30.02 o
  11   4  15       69.89      113.09     28.55 o
  12   4  15        0.47       11.96     23.96 o
  13   4  15        8.71       43.80     29.91 o
  14   4  15      121.42       79.58     53.89 o
  15   4  15      195.38      199.70     39.66 o
  16   4  15      105.55      156.42     34.37 o
   1   5  15       89.97      144.54     39.65 o
   2   5  15        6.12      100.22     36.59 o
   3   5  15       86.77      157.61     52.33 o
   4   5  15        0.48       54.23     26.71 o
   5   5  15       85.02      134.23     32.53 o
   6   5  15      715.42      780.79     86.63 o
   7   5  15      389.40      585.68     50.96 o
   8   5  15      210.24      223.22     52.07 o
   9   5  15      128.70      116.90     32.75 o
  10   5  15        7.52       16.03     25.89 o
  11   5  15        2.04        6.49     31.06 o
  12   5  15       81.86      104.82     46.38 o
  13   5  15       47.39       99.12     34.24 o
  14   5  15       16.66        0.43     31.09 o
   0   6  15       71.40       12.04    111.08 o
   1   6  15      452.97      445.60     57.33 o
   2   6  15       54.86      108.06     39.00 o
   3   6  15       96.00      209.90     57.53 o
   4   6  15     1674.76     1592.30     84.07 o
   5   6  15       60.73      213.37     73.17 o
   6   6  15       94.83      184.20     34.39 o
   7   6  15     2310.33     2267.59    163.10 o
   8   6  15     1174.01     1318.48    114.70 o
   9   6  15       64.15       89.16     38.88 o
  10   6  15      152.78      211.64     54.09 o
  11   6  15       32.72       48.51     68.14 o
   1   7  15      702.85      918.22    160.12 o
   2   7  15      270.58      393.11     62.35 o
   3   7  15       13.40       50.52     65.49 o
   4   7  15       44.56       52.08    126.97 o
   5   7  15      167.49       49.51    121.57 o
   0   0  16     2987.23     2802.10    126.36 o
   1   0  16      736.27      833.51     64.66 o
   2   0  16     2503.87     2263.36     90.40 o
   3   0  16      384.94      484.33     57.05 o
   4   0  16      844.01      765.31     61.19 o
   5   0  16      199.03      240.98     47.55 o
   6   0  16      266.68      296.26     53.12 o
   7   0  16        4.13       15.23     30.31 o
   8   0  16      513.83      501.95     60.38 o
   9   0  16      146.68      174.87     50.10 o
  10   0  16      232.62      189.51     45.45 o
  11   0  16       94.34       87.75    123.52 o
  12   0  16      212.25      203.28     50.14 o
  13   0  16       34.86      -22.13     42.86 o
  14   0  16      190.96      190.49     67.53 o
  15   0  16      188.81      304.32    105.07 o
  16   0  16       40.23       77.80     92.35 o
  17   0  16       51.76       98.93     77.34 o
  18   0  16        3.69      187.60     99.07 o
  19   0  16       14.66      139.47     70.76 o
   1   1  16      437.27      493.83     41.29 o
   2   1  16        0.21       21.55     19.82 o
   3   1  16      312.98      358.51     36.18 o
   4   1  16      300.98      320.56     33.01 o
   5   1  16      155.29      149.82     25.67 o
   6   1  16        6.10       15.42     18.14 o
   7   1  16        7.75       43.47     19.34 o
   8   1  16       68.93       81.95     21.13 o
   9   1  16       53.04       55.66     29.05 o
  10   1  16        3.37       26.74     27.95 o
  11   1  16      197.03      176.69     36.07 o
  12   1  16       55.11      104.56     32.93 o
  13   1  16       47.98      128.80     36.20 o
  14   1  16        0.06       19.49     30.11 o
  15   1  16       92.65      104.04     35.34 o
  16   1  16       20.22       99.55     40.35 o
  17   1  16        0.45       68.02     54.51 o
  18   1  16        1.12      110.41     76.50 o
   0   2  16      520.59      677.40     66.22 o
   1   2  16       72.76       82.44     22.63 o
   2   2  16      887.67      834.15     50.87 o
   3   2  16     1294.83     1141.09     48.51 o
   4   2  16      127.80      163.13     27.55 o
   5   2  16        9.93       12.36     19.34 o
   6   2  16       64.60      116.83     30.10 o
   7   2  16       11.98       23.88     24.16 o
   8   2  16        0.09       22.02     22.35 o
   9   2  16        1.01        4.11     16.58 o
  10   2  16      111.77      108.78     25.84 o
  11   2  16        9.25       43.12     21.75 o
  12   2  16       24.18       14.92     35.35 o
  13   2  16      173.23      123.15     47.05 o
  14   2  16      147.79      163.89     37.93 o
  15   2  16        0.58       39.41     36.25 o
  16   2  16        1.75       39.60     33.16 o
  17   2  16       60.78       86.52     60.99 o
  18   2  16        2.17       91.23     44.27 o
   1   3  16      280.78      286.25     32.62 o
   2   3  16        0.53       40.95     20.12 o
   3   3  16     1680.20     1563.12     66.31 o
   4   3  16     1827.52     1811.91    174.27 o
   5   3  16     1449.77     1236.08     60.76 o
   6   3  16        3.90       12.56     35.28 o
   7   3  16       60.04      112.47     32.74 o
   8   3  16      397.42      426.62     60.27 o
   9   3  16      124.00      159.22     33.39 o
  10   3  16        3.90       22.54     20.57 o
  11   3  16      359.47      349.29     41.67 o
  12   3  16      187.22      177.13     33.44 o
  13   3  16        2.45        7.89     23.48 o
  14   3  16        0.36       75.03     23.23 o
  15   3  16       62.45       54.09     38.29 o
  16   3  16      263.25      382.38     53.38 o
  17   3  16       37.71       49.71     48.55 o
   0   4  16      113.05      144.58     52.49 o
   1   4  16       40.57       82.27     27.48 o
   2   4  16        6.78       26.53     32.13 o
   3   4  16     1364.05     1213.52     62.35 o
   4   4  16     2072.61     1870.54     75.31 o
   5   4  16        8.13       91.98     30.61 o
   6   4  16       26.34      103.94     33.43 o
   7   4  16      117.26      183.62     48.21 o
   8   4  16      386.46      409.99     43.88 o
   9   4  16       95.93      122.96     44.95 o
  10   4  16       92.39      130.94     29.98 o
  11   4  16      123.25      163.16     29.70 o
  12   4  16       63.51       80.11     26.80 o
  13   4  16      176.96      127.43     34.59 o
  14   4  16       62.19       86.05     51.93 o
  15   4  16      258.28      274.48     47.08 o
   1   5  16      306.50      390.46     56.31 o
   2   5  16       17.98       23.49     70.69 o
   3   5  16     1501.27     1449.63     79.34 o
   4   5  16     1108.54     1056.11    101.08 o
   5   5  16     2564.44     2265.86    115.85 o
   6   5  16       29.49       69.19     43.80 o
   7   5  16      270.71      354.97     89.33 o
   8   5  16      218.11      197.16     33.90 o
   9   5  16       82.71      186.49     32.91 o
  10   5  16       53.48       62.02     26.64 o
  11   5  16        1.68       26.09     27.70 o
  12   5  16      120.26      121.91     51.10 o
  13   5  16      190.40      218.48     40.32 o
   0   6  16        5.85       91.19     53.22 o
   1   6  16        2.73       63.90     47.42 o
   2   6  16       91.07      146.69     43.04 o
   3   6  16        4.64       65.07     53.28 o
   4   6  16      205.87      332.84     57.90 o
   5   6  16      101.57      139.74     75.52 o
   6   6  16      178.87      240.47     53.07 o
   7   6  16      147.94      326.06     55.96 o
   8   6  16       32.32       33.30     32.09 o
   9   6  16       17.63       13.33     28.34 o
  10   6  16      175.05      242.17     64.70 o
   1   7  16      127.08      229.88     70.53 o
   2   7  16      107.01      185.06     58.19 o
   1   1  17     4309.88     3949.61     88.32 o
   2   1  17      335.88      342.34     38.78 o
   3   1  17       12.45       -0.45     20.72 o
   4   1  17     1126.46      936.84     45.53 o
   5   1  17      341.89      373.64     37.43 o
   6   1  17      397.26      418.48     46.82 o
   7   1  17      102.26      104.10     26.65 o
   8   1  17     1441.29     1251.07     52.66 o
   9   1  17      598.10      454.75     76.67 o
  10   1  17       18.49       68.33     27.48 o
  11   1  17      530.08      432.55     47.33 o
  12   1  17        9.98       -9.53     28.52 o
  13   1  17       80.62      131.49     36.44 o
  14   1  17       60.42       58.45     39.13 o
  15   1  17      249.98      272.56     50.60 o
  16   1  17        0.07       62.71     54.93 o
  17   1  17        1.06      127.24     41.95 o
  18   1  17       41.65      125.12     47.45 o
   0   2  17     5294.10     4595.92    136.50 o
   1   2  17     1049.26      960.01     45.71 o
   2   2  17      465.17      415.67     44.03 o
   3   2  17      398.05      337.59     36.57 o
   4   2  17     1157.96     1044.02     48.79 o
   5   2  17       15.33       18.71     21.96 o
   6   2  17       99.04      116.96     32.53 o
   7   2  17      138.32      258.31     38.52 o
   8   2  17      730.44      597.47     65.04 o
   9   2  17       21.72       24.69     19.89 o
  10   2  17        9.15       -8.56     21.33 o
  11   2  17        3.70       58.76     29.76 o
  12   2  17     1082.17      975.83     72.20 o
  13   2  17      174.61      190.51     46.54 o
  14   2  17       65.91       92.49     34.34 o
  15   2  17       37.28       40.09     33.89 o
  16   2  17        2.77       45.21     42.55 o
  17   2  17        0.52       22.38     35.73 o
   1   3  17     4219.15     3777.13     90.25 o
   2   3  17      476.48      473.17     51.31 o
   3   3  17      478.83      554.80     63.37 o
   4   3  17      161.90      159.57     34.88 o
   5   3  17      361.42      406.35     52.56 o
   6   3  17        6.90       22.97     23.57 o
   7   3  17      184.49      204.70     45.21 o
   8   3  17      395.41      408.50     48.67 o
   9   3  17      611.21      561.28     47.89 o
  10   3  17       23.58       32.19     27.75 o
  11   3  17      308.87      280.36     43.58 o
  12   3  17        2.63        0.60     22.13 o
  13   3  17      351.06      292.67     47.80 o
  14   3  17       86.38      111.29     65.10 o
  15   3  17       93.36      157.99     50.49 o
  16   3  17        1.55       97.91     39.88 o
   0   4  17     1640.45     1430.86    108.37 o
   1   4  17     1125.57      993.72     67.43 o
   2   4  17      232.66      254.33     46.26 o
   3   4  17       84.15      154.45     32.05 o
   4   4  17      244.15      324.60     56.11 o
   5   4  17       42.11       58.24     27.44 o
   6   4  17      433.02      476.01     68.02 o
   7   4  17       51.58       57.97     29.70 o
   8   4  17      322.57      340.98    141.80 o
   9   4  17        9.55       23.98     33.43 o
  10   4  17        7.65       61.89     30.16 o
  11   4  17        9.33       89.79     43.98 o
  12   4  17      353.88      302.48     56.32 o
  13   4  17      144.25      142.97     39.30 o
  14   4  17        7.65        0.14     23.78 o
   1   5  17      326.11      365.65     51.00 o
   2   5  17        0.68       68.29     37.47 o
   3   5  17      718.72      741.19     77.75 o
   4   5  17       76.69      166.74     71.31 o
   5   5  17      954.58      898.16     94.79 o
   6   5  17       56.58      136.45     48.11 o
   7   5  17      660.63      684.00     60.70 o
   8   5  17       60.82       74.88     30.28 o
   9   5  17      275.24      354.31     41.46 o
  10   5  17        0.43       27.66     25.00 o
  11   5  17        1.87        5.62     29.31 o
  12   5  17        0.09      -12.98     47.75 o
   0   6  17       91.04       96.13     54.56 o
   1   6  17      139.97      190.65     51.63 o
   2   6  17      117.28      137.04     38.02 o
   3   6  17        0.11       57.42     64.95 o
   4   6  17       23.75      105.46     65.02 o
   5   6  17        0.51       43.51     33.06 o
   6   6  17      331.90      473.63     65.82 o
   7   6  17        8.98        6.78     54.63 o
   8   6  17        0.35      222.58    215.71 o
   0   0  18    18143.04    17081.04    481.76 o
   1   0  18      936.03      925.64     75.11 o
   2   0  18     1024.30      936.60     75.33 o
   3   0  18     1256.32     1129.88     71.82 o
   4   0  18      347.83      454.33     63.14 o
   5   0  18       13.87       29.11     45.54 o
   6   0  18       52.89       76.38     37.45 o
   7   0  18      641.71      570.44     68.23 o
   8   0  18     1278.64      934.53     68.79 o
   9   0  18     1842.39     1521.35     85.55 o
  10   0  18       67.30       86.46     39.13 o
  11   0  18      726.05      832.70    117.22 o
  12   0  18     1252.78     1163.37    102.95 o
  13   0  18      102.95      134.11     81.06 o
  14   0  18      122.52       91.33     51.33 o
  15   0  18       15.61       33.60     51.40 o
  16   0  18       11.59      100.93    121.08 o
  17   0  18      108.47      114.64     67.28 o
   1   1  18      640.93      723.93     55.77 o
   2   1  18      310.22      397.73     40.50 o
   3   1  18      333.83      351.05     41.18 o
   4   1  18        0.10       31.02     23.12 o
   5   1  18      369.80      367.51     41.25 o
   6   1  18       21.85       58.15     22.80 o
   7   1  18      103.39       93.49     45.29 o
   8   1  18       44.31       59.67     28.01 o
   9   1  18      155.19      187.50     38.56 o
  10   1  18      281.34      654.24    258.20 o
  11   1  18       55.88       51.51     38.51 o
  12   1  18        1.96       29.83     50.60 o
  13   1  18       39.43       35.37     52.36 o
  14   1  18        2.74       27.77     29.93 o
  15   1  18        0.47       58.23     48.82 o
  16   1  18       10.00       26.37     42.65 o
  17   1  18        6.46      110.43     45.85 o
   0   2  18     5929.84     5538.51    154.74 o
   1   2  18      445.08      546.65     44.22 o
   2   2  18      680.44      706.42     52.61 o
   3   2  18      380.93      416.47     48.20 o
   4   2  18      135.56      189.44     32.24 o
   5   2  18        0.28       51.52     26.89 o
   6   2  18        7.27      540.88    308.31 o
   7   2  18      494.21      532.00     51.82 o
   8   2  18      452.73      455.53     57.56 o
   9   2  18      814.48      514.40     77.87 o
  10   2  18       96.21       91.22     32.42 o
  11   2  18      306.22      259.28     49.37 o
  12   2  18      341.37      276.94     65.69 o
  13   2  18       43.74       98.82     44.06 o
  14   2  18      261.11      247.86     69.91 o
  15   2  18       43.14       80.02     34.07 o
  16   2  18        0.08       57.67     34.49 o
   1   3  18     1359.24     1241.73     53.19 o
   2   3  18      214.92      192.60     37.35 o
   3   3  18      514.23      571.18     81.09 o
   4   3  18      218.09      327.82     43.54 o
   5   3  18      624.59      592.39     63.61 o
   6   3  18       34.10       35.41     26.15 o
   7   3  18      143.94      165.41     49.33 o
   8   3  18      276.96      299.82     44.51 o
   9   3  18      261.75      314.00     36.84 o
  10   3  18      608.43      508.08     47.61 o
  11   3  18      219.77      143.06     37.72 o
  12   3  18       68.54      103.12     30.18 o
  13   3  18      139.37      181.82     60.99 o
  14   3  18       52.33        5.47     60.29 o
  15   3  18       14.48      -11.07     46.32 o
   0   4  18      217.29      269.27     67.57 o
   1   4  18        5.75       82.86     35.64 o
   2   4  18        3.44       81.91     36.04 o
   3   4  18        8.98       19.18     25.69 o
   4   4  18       19.71       39.88     37.90 o
   5   4  18       27.56       84.76     44.24 o
   6   4  18      127.33      199.04     53.86 o
   7   4  18      196.56      401.89    111.64 o
   8   4  18        7.00       46.98     24.21 o
   9   4  18       31.29       62.19     24.24 o
  10   4  18       10.54       36.18     31.54 o
  11   4  18        7.50       73.68     29.28 o
  12   4  18       26.33       17.28     29.29 o
  13   4  18        3.70       29.48     28.73 o
   1   5  18      130.62      225.46     44.84 o
   2   5  18       48.14      122.75     38.54 o
   3   5  18        0.38       44.54     60.91 o
   4   5  18      331.37      409.36     89.36 o
   5   5  18        1.78       11.42     64.50 o
   6   5  18       51.38      105.31     32.35 o
   7   5  18       26.54       44.15     31.14 o
   8   5  18       34.32       60.49     29.84 o
   9   5  18        8.09        1.97     30.88 o
  10   5  18       73.62       52.95     40.94 o
  11   5  18       33.67       39.07     32.58 o
   0   6  18      336.71      394.12     75.68 o
   1   6  18       13.23       85.98     57.69 o
   2   6  18      306.45      335.99     54.80 o
   3   6  18       50.46       98.28     74.65 o
   4   6  18      164.21      252.96     56.62 o
   5   6  18       21.12       39.98     79.07 o
   6   6  18        7.32       66.71     39.27 o
   1   1  19        0.00       49.44     25.84 o
   2   1  19     6738.99     5965.33    122.86 o
   3   1  19     8528.27     8085.96    146.38 o
   4   1  19     1482.55     1421.12     60.88 o
   5   1  19      450.29      409.70     44.02 o
   6   1  19     3616.77     2717.91    254.89 o
   7   1  19       65.30       66.66     26.00 o
   8   1  19        1.73        3.89     28.92 o
   9   1  19      822.99      699.78     93.42 o
  10   1  19      671.98      537.62     70.99 o
  11   1  19      373.26      371.09     50.83 o
  12   1  19      398.37      309.02     44.05 o
  13   1  19      153.90      147.81     39.14 o
  14   1  19      333.67      294.70     70.61 o
  15   1  19      397.55      329.11     60.20 o
  16   1  19      558.12      514.92    107.01 o
   0   2  19      153.83      175.01     45.48 o
   1   2  19      121.73      133.69     29.55 o
   2   2  19      188.12      187.16     35.65 o
   3   2  19      595.58      675.77     58.84 o
   4   2  19      115.58      144.61     28.63 o
   5   2  19      252.19      287.15     43.55 o
   6   2  19        4.78      -28.27     38.21 o
   7   2  19       63.86       68.13     30.31 o
   8   2  19       48.40       99.90     35.23 o
   9   2  19      104.37       97.86     34.08 o
  10   2  19       19.82       38.77     31.72 o
  11   2  19        0.50       41.55     27.48 o
  12   2  19       43.90       61.65     29.16 o
  13   2  19        1.91       20.88     60.50 o
  14   2  19       24.02      -13.32     29.63 o
  15   2  19       31.43       60.32     54.68 o
   1   3  19       41.71       37.25     25.78 o
   2   3  19      483.89      517.87     52.14 o
   3   3  19      736.81     1025.52    153.27 o
   4   3  19      202.46      290.83     43.17 o
   5   3  19        5.08       47.76     32.25 o
   6   3  19      646.80      656.64     69.47 o
   7   3  19      214.13      262.05     44.03 o
   8   3  19       35.98       53.84     28.70 o
   9   3  19       44.65       40.36     23.69 o
  10   3  19       11.90       22.10     20.00 o
  11   3  19       45.93       83.68     33.48 o
  12   3  19       14.94      -15.63     26.29 o
  13   3  19        4.68       66.42     60.25 o
  14   3  19        6.02       33.03     50.34 o
   0   4  19        0.11       78.22     50.26 o
   1   4  19      234.74      231.56     44.02 o
   2   4  19      112.54      158.41     57.53 o
   3   4  19       31.37       80.50     41.39 o
   4   4  19        9.46       45.29     43.84 o
   5   4  19      579.51      665.38     58.73 o
   6   4  19       17.23       22.79     29.77 o
   7   4  19        1.84       19.40     26.11 o
   8   4  19      208.06      218.37     33.59 o
   9   4  19        4.94        3.01     31.56 o
  10   4  19        6.16       12.31     24.99 o
  11   4  19       54.08      100.49     40.10 o
  12   4  19       18.29      -13.55     23.09 o
   1   5  19      110.91      160.97     65.24 o
   2   5  19        0.76       56.27     45.63 o
   3   5  19       14.98       53.92     33.33 o
   4   5  19        0.16       27.04     46.50 o
   5   5  19       53.37      140.57     56.74 o
   6   5  19      168.49      352.19     54.48 o
   7   5  19        0.92      143.73     84.02 o
   8   5  19        0.47      -14.46     30.54 o
   9   5  19      221.66      165.20     36.65 o
   0   6  19       40.36       76.39    176.98 o
   1   6  19       65.67      181.59     72.30 o
   2   6  19        9.68      143.15     74.96 o
   0   0  20     1667.93     1617.96    136.95 o
   1   0  20      128.85      151.68     50.29 o
   2   0  20       10.30      -23.84     85.49 o
   3   0  20      249.44      287.64     73.05 o
   4   0  20      394.37      361.97     64.47 o
   5   0  20     5209.10     4368.75    164.44 o
   6   0  20      786.42      852.89     81.06 o
   7   0  20     2721.60     2302.19    121.71 o
   8   0  20      200.57      252.92     60.54 o
   9   0  20      137.78       88.38     45.65 o
  10   0  20      223.65      209.32     51.66 o
  11   0  20       76.81      112.34     55.15 o
  12   0  20      286.86      278.94    117.22 o
  13   0  20       58.23      -20.08     51.75 o
  14   0  20      332.40      301.04     76.74 o
  15   0  20       22.54       16.57     57.17 o
   1   1  20        7.99       29.08     26.45 o
   2   1  20      571.51      527.64     82.00 o
   3   1  20      166.47      190.46     41.28 o
   4   1  20       17.94       12.36     25.73 o
   5   1  20        0.09       65.15     32.96 o
   6   1  20     1782.88     1520.23     65.52 o
   7   1  20      207.53      189.11     47.59 o
   8   1  20      142.32      164.00     38.75 o
   9   1  20        0.52       -8.17     30.44 o
  10   1  20        9.37      -22.71     28.75 o
  11   1  20        0.46       86.86     35.84 o
  12   1  20       69.70       61.59     33.23 o
  13   1  20       23.05       71.10     38.09 o
  14   1  20        0.14      183.23     48.95 o
  15   1  20      301.26      376.00     69.09 o
   0   2  20      472.41      434.35     63.45 o
   1   2  20       19.08       51.99     25.60 o
   2   2  20        8.22       24.29     24.02 o
   3   2  20      394.26      427.34     52.04 o
   4   2  20        2.68       12.59     31.53 o
   5   2  20     2431.72     2033.36     87.14 o
   6   2  20      519.30      600.27    112.33 o
   7   2  20     1458.99     1268.57     70.72 o
   8   2  20      198.99      226.33     43.41 o
   9   2  20        1.25       11.84     27.46 o
  10   2  20        6.01       35.94     29.53 o
  11   2  20       79.90      106.70     33.05 o
  12   2  20       20.42       10.89     27.36 o
  13   2  20       15.00       91.33     50.47 o
  14   2  20      417.66      180.80     72.88 o
   1   3  20       24.65       49.99     25.84 o
   2   3  20      924.78      786.97     62.69 o
   3   3  20      162.44      232.60     38.54 o
   4   3  20       84.95      135.28     34.86 o
   5   3  20        4.88       92.03     30.33 o
   6   3  20     3662.60     3236.43    104.22 o
   7   3  20      368.80      360.72     47.94 o
   8   3  20      128.94      167.91     39.67 o
   9   3  20       19.62       14.75     36.04 o
  10   3  20       13.40       38.46     28.16 o
  11   3  20        3.98      -30.19     26.24 o
  12   3  20      105.76       71.35     37.59 o
  13   3  20       47.91       69.55     51.94 o
   0   4  20       22.52      112.94     48.84 o
   1   4  20       41.74      125.04     36.56 o
   2   4  20       16.43       33.07     78.78 o
   3   4  20      483.67      491.73     59.42 o
   4   4  20      215.07      265.37     41.94 o
   5   4  20      276.32      363.45     47.53 o
   6   4  20      177.28      265.48     41.43 o
   7   4  20      215.55      336.19     57.90 o
   8   4  20       32.33       47.08     24.17 o
   9   4  20      220.03      279.20     38.51 o
  10   4  20       30.12       31.10     24.99 o
   1   5  20       27.02       51.97     61.08 o
   2   5  20        8.44       36.43     62.15 o
   3   5  20        9.95       33.52     38.56 o
   4   5  20       44.03      105.08    112.45 o
   5   5  20       26.89       82.77     82.62 o
   6   5  20      211.44      324.41     56.87 o
   7   5  20       19.85       74.11     51.27 o
   1   1  21       81.51      109.34     31.17 o
   2   1  21       52.56       66.35     30.30 o
   3   1  21      148.98      157.31     36.92 o
   4   1  21      110.24       84.70     31.94 o
   5   1  21       22.47       44.77     28.62 o
   6   1  21      185.86      196.46     36.44 o
   7   1  21        0.24       31.62     30.40 o
   8   1  21      982.55      703.25    110.21 o
   9   1  21       14.62       39.77     66.52 o
  10   1  21        9.09       30.96     36.02 o
  11   1  21       40.82       98.95     45.64 o
  12   1  21       41.79      118.36     35.85 o
  13   1  21       59.24      357.69    358.65 o
   0   2  21       98.07       88.46     39.48 o
   1   2  21        1.28      -11.50     22.99 o
   2   2  21      420.12      442.91     46.65 o
   3   2  21      595.25      608.34     65.47 o
   4   2  21      127.09      107.21     37.60 o
   5   2  21       13.11       94.95     38.92 o
   6   2  21      366.07      326.55     48.70 o
   7   2  21       62.13       67.78     34.55 o
   8   2  21      142.15      258.51     43.26 o
   9   2  21      927.31      681.84    141.19 o
  10   2  21      452.60      336.10     75.35 o
  11   2  21       41.77       58.51     39.29 o
  12   2  21      195.29      190.14     43.66 o
  13   2  21       11.25       26.71     37.64 o
   1   3  21        9.21       61.35     31.92 o
   2   3  21      441.41      456.41     48.47 o
   3   3  21      205.32      249.75     40.96 o
   4   3  21        3.67       46.58     26.59 o
   5   3  21      112.39      164.70     35.75 o
   6   3  21      826.27      752.25     83.56 o
   7   3  21      263.90      277.64     46.69 o
   8   3  21       94.17       84.43     33.55 o
   9   3  21      831.71      740.91    107.58 o
  10   3  21      187.61      225.22     42.22 o
  11   3  21      229.12      243.21     48.97 o
   0   4  21       75.53       79.94     46.30 o
   1   4  21       16.84       79.37     44.17 o
   2   4  21      308.52      312.49     48.17 o
   3   4  21      285.40      261.47     49.05 o
   4   4  21       37.29       57.30     34.78 o
   5   4  21       31.34      100.87     47.31 o
   6   4  21      275.97      342.24     47.29 o
   7   4  21        4.18       77.10     32.95 o
   8   4  21       11.79       22.44     22.74 o
   9   4  21      916.18      809.95     57.51 o
   1   5  21       69.73      171.56     55.01 o
   2   5  21      259.84      319.79     49.24 o
   3   5  21      146.17      280.83     52.72 o
   4   5  21        0.04        5.74     78.37 o
   0   0  22        2.52      -13.15     59.18 o
   1   0  22       18.08        2.56     41.55 o
   2   0  22        7.85       34.50     40.49 o
   3   0  22        4.95       48.05     42.01 o
   4   0  22       34.06       19.45     44.12 o
   5   0  22       28.42       66.79     45.48 o
   6   0  22       67.03       97.66     49.61 o
   7   0  22       13.69       48.54     43.12 o
   8   0  22      124.61      241.96     63.61 o
   9   0  22      153.75      211.86     85.20 o
  10   0  22      165.16      162.68     85.77 o
  11   0  22       20.27      103.21     76.34 o
  12   0  22      201.43      365.11     93.21 o
   1   1  22       62.53       81.58     35.20 o
   2   1  22       75.46      107.45     30.47 o
   3   1  22       63.34       49.84     31.14 o
   4   1  22       28.66       81.78     32.18 o
   5   1  22      172.39      186.52     41.18 o
   6   1  22       22.08       27.84     34.56 o
   7   1  22       45.48       12.92     31.01 o
   8   1  22        2.53        2.41     31.63 o
   9   1  22        9.47        8.96     31.10 o
  10   1  22       83.68       94.16     38.20 o
  11   1  22      101.41      135.77     72.80 o
  12   1  22        2.99        3.19     64.82 o
   0   2  22      212.14      285.23     84.49 o
   1   2  22      135.60      159.49     34.48 o
   2   2  22        0.33      -16.35     25.22 o
   3   2  22       52.95      135.49     43.05 o
   4   2  22       17.28       20.68     31.70 o
   5   2  22       47.22       85.28     34.93 o
   6   2  22        3.28        4.89     29.88 o
   7   2  22       38.56      100.58     42.12 o
   8   2  22      153.84      283.01     69.16 o
   9   2  22       40.14       28.46     29.81 o
  10   2  22      231.64      188.84     47.85 o
  11   2  22       27.30       35.40     56.29 o
   1   3  22      231.71      322.23     41.64 o
   2   3  22        4.69       59.49     40.91 o
   3   3  22       68.48       68.24     46.14 o
   4   3  22       96.78      120.86     37.42 o
   5   3  22      214.84      195.35     41.39 o
   6   3  22       14.36      123.21     36.65 o
   7   3  22       85.18      117.81     38.60 o
   8   3  22        6.60       18.79     34.97 o
   9   3  22      117.80      102.90     37.97 o
   0   4  22      785.89      740.13    104.79 o
   1   4  22      189.27      242.08     48.43 o
   2   4  22        0.10      124.95     37.80 o
   3   4  22       38.19       85.78     46.14 o
   4   4  22       61.33      126.58     60.83 o
   5   4  22        0.31       60.49     37.95 o
   6   4  22      145.42      172.11     40.46 o
   1   1  23       85.97      109.42     33.23 o
   2   1  23        1.65       28.32     27.21 o
   3   1  23      162.76      189.63     36.63 o
   4   1  23      188.43      241.27     39.21 o
   5   1  23       13.96       74.81     31.29 o
   6   1  23       24.84      105.89     39.80 o
   7   1  23        0.74       31.46     36.59 o
   8   1  23        0.17      -14.53     39.91 o
   9   1  23      272.90      196.63     44.48 o
  10   1  23        3.73      -37.08     31.12 o
   0   2  23       33.67       49.57     42.58 o
   1   2  23       75.09       75.63     37.71 o
   2   2  23        4.22       63.43     34.19 o
   3   2  23        5.71       31.88     35.17 o
   4   2  23        4.91       24.90     36.61 o
   5   2  23        5.90       -6.59     32.98 o
   6   2  23       10.64       59.35     42.01 o
   7   2  23        4.10       45.13     32.73 o
   8   2  23       50.01      144.71     36.45 o
   9   2  23      158.76      127.75     47.80 o
   1   3  23      170.54      220.24     52.51 o
   2   3  23      312.63      317.34     50.31 o
   3   3  23       71.35       73.06     36.14 o
   4   3  23      138.75      177.83     40.43 o
   5   3  23      265.42      297.88     46.80 o
   6   3  23       49.73       86.70     32.56 o
   7   3  23        6.16      -33.56     33.96 o
   0   4  23      692.62      584.81    148.24 o
   1   4  23        0.29       86.98     93.55 o
   2   4  23      285.35      285.12     50.15 o
   0   0  24       38.95       92.35     55.47 o
   1   0  24       77.32       43.47     38.79 o
   2   0  24      580.73      287.03     52.59 o
   3   0  24      143.22      203.19    113.22 o
   4   0  24       96.85      145.14     52.06 o
   5   0  24        0.20      -31.26     42.60 o
   6   0  24       11.26       13.52     41.32 o
   7   0  24        0.11       16.89     41.73 o
   8   0  24        2.92        4.57     61.76 o
   9   0  24        8.89       25.16     52.32 o
   1   1  24       17.11       61.22     28.52 o
   2   1  24       33.34       32.69     28.35 o
   3   1  24       11.69       46.02     27.75 o
   4   1  24        0.37       35.62     29.76 o
   5   1  24       84.52      179.04     45.26 o
   6   1  24       19.22        9.60     35.43 o
   7   1  24        0.61       21.15     35.97 o
   8   1  24       42.02       57.27     38.58 o
   0   2  24       24.13       99.91     45.26 o
   1   2  24       37.53       37.33     27.38 o
   2   2  24       94.15       70.00     72.62 o
   3   2  24      115.80      128.83     41.63 o
   4   2  24       22.15       24.34     37.66 o
   5   2  24      118.13      152.69     48.42 o
   6   2  24        2.73       33.28     37.94 o
   7   2  24        8.14       -1.34     34.78 o
   1   3  24      396.03      195.98     99.21 o
   2   3  24       17.30       38.71     69.90 o
   3   3  24       70.98       43.32     43.70 o
   4   3  24       35.81       43.10     40.52 o
   1   1  25      283.53      218.49     47.37 o
   2   1  25       28.34       58.79     29.60 o
   3   1  25        1.99       14.02     26.97 o
   4   1  25        9.22      -22.51     37.04 o
   5   1  25       13.04       39.06     35.31 o
   0   2  25       51.52       49.30     42.68 o
   1   2  25       24.91       75.29     41.23 o
   2   2  25       62.41       54.46     38.97 o
   3   2  25       13.95       54.29     34.47 o
 
